# Supplementary material for: Microenvironment alters epigenetic and gene expression profiles in Swarm rat chondrosarcoma tumors
Source: BMC Cancer. 2010 Sep 1;10:471. doi: 10.1186/1471-2407-10-471 (PMC2944175; doi:10.1186/1471-2407-10-471)
Supplement: Additional file 1 — Gene expression data generated with the SAGE experiments. The SAGE data is presented as a table. The first row of the table describes each column of the table. Each subsequent row corresponds to a single SAGE tag. Each tag is identified by its 10 base-pair nucleic acid sequence. The adjacent columns provide the expression value for each tag in a given SAGE library. The raw expression data and the normalized expression values are given for each SAGE library (for the normalized data the tags were normalized to 100,000 tags/library). For each SAGE tag, the Unigene number and gene name description are given if known. [file 1471-2407-10-471-S1.XLS]

## Sheet: sageresult2-26-03_B
Tag_Sequence	Rat Normal cartilage (non-normalized)	Rat Normal cartilage (normalized)	Subcutaneous SRC tumor (non-normalized)	Subcutaneous SRC tumor (normalized)	Tibia SRC Tumor (non-normalized)	Tibia SRC Tumor (normalized)	UniGene_ID	Description
AAAAAAAAAA	188	153.078	20	21.7775	281	273.421	6866	protein phosphatase 3, catalytic subunit, alpha isoform
AAAAAAAAAC	1	0.814246	0	0	1	0.973028	7951	Rattus norvegicus transcribed sequence with moderate similarity to protein pir:T50614 (H.sapiens) T50614 hypothetical protein DKFZp761E1415.1 - human (fragment)
AAAAAAAAAG	3	2.44274	0	0	4	3.89211	77339	Rattus norvegicus transcribed sequence
AAAAAAAACA	0	0	0	0	1	0.973028	7947	Rattus norvegicus transcribed sequences
AAAAAAAAGA	0	0	0	0	2	1.94606	59387	Rattus norvegicus transcribed sequence with weak similarity to protein ref:NP_058647.1 (H.sapiens) transmembrane proteolipid; chemokine-like factor 3, alternatively spliced; chemokine-like factor, alternatively spliced [Homo sapiens]
AAAAAAAATA	0	0	0	0	0	0
AAAAAAAATC	0	0	0	0	2	1.94606	8372	Rattus norvegicus transcribed sequences
AAAAAAACAA	1	0.814246	0	0	0	0
AAAAAAACTC	3	2.44274	1	1.08887	0	0
AAAAAAACTG	0	0	0	0	2	1.94606
AAAAAAAGCT	0	0	2	2.17775	0	0	3412	Rattus norvegicus Ac1054 mRNA, complete cds
AAAAAAAGTC	0	0	0	0	0	0	76568	Rattus norvegicus transcribed sequences
AAAAAAAGTT	1	0.814246	0	0	0	0
AAAAAAATCG	3	2.44274	0	0	0	0
AAAAAAATGT	0	0	1	1.08887	0	0	24621	Rattus norvegicus transcribed sequences
AAAAAACAAG	0	0	0	0	0	0
AAAAAACTCC	1	0.814246	0	0	0	0	22162	Rattus norvegicus transcribed sequence with weak similarity to protein sp:P52198 (H.sapiens) RHON_HUMAN Rho-related GTP-binding protein RhoN (Rho7) (Rnd2)
AAAAAACTGC	0	0	1	1.08887	2	1.94606	11114	solute carrier family 4, member 4
AAAAAACTGG	2	1.62849	0	0	3	2.91908	6839	Rattus norvegicus similar to trinucleotide repeat containing 6; EDIE; GW182 autoantigen (LOC308971), mRNA
AAAAAACTTC	2	1.62849	0	0	0	0
AAAAAAGAAA	2	1.62849	0	0	0	0	97039	Rattus norvegicus similar to Kelch-like protein X (LOC304920), mRNA
AAAAAAGAAG	0	0	2	2.17775	0	0
AAAAAAGCAC	0	0	0	0	0	0
AAAAAAGCAG	1	0.814246	0	0	0	0
AAAAAAGCTG	3	2.44274	0	0	0	0	10156	heterogeneous nuclear ribonucleoprotein M
AAAAAAGGTG	0	0	0	0	1	0.973028	7201	Rattus norvegicus transcribed sequence with weak similarity to protein ref:NP_008849.1 (H.sapiens) sterol C5-desaturase-like; fungal ERG3, delta-5-desaturase-like; lathosterol oxidase [Homo sapiens]
AAAAAAGTCA	0	0	0	0	0	0	1240	Rattus norvegicus similar to RIKEN cDNA 1700023M09 (LOC292788), mRNA
AAAAAAGTTT	3	2.44274	0	0	1	0.973028	6473	Rattus norvegicus transcribed sequences
AAAAAATATT	0	0	0	0	5	4.86514
AAAAAATCAT	1	0.814246	1	1.08887	0	0
AAAAAATCGA	13	10.5852	0	0	4	3.89211	95570	Rattus norvegicus transcribed sequences
AAAAAATCGC	2	1.62849	0	0	0	0
AAAAAATGGA	0	0	0	0	0	0	6737	Rattus norvegicus transcribed sequences
AAAAAATTAC	1	0.814246	0	0	1	0.973028
AAAAAATTCA	2	1.62849	0	0	0	0	106656	Rattus norvegicus similar to KRAB box containing zinc finger protein (LOC363008), mRNA
AAAAAATTTA	1	0.814246	0	0	1	0.973028	88901	myosin IXA
AAAAACAAAA	1	0.814246	3	3.26662	1	0.973028	4192	Rattus norvegicus similar to Rpl7a protein (LOC315395), mRNA
AAAAACAAGA	0	0	0	0	2	1.94606
AAAAACACCT	2	1.62849	1	1.08887	0	0
AAAAACACTC	0	0	0	0	1	0.973028
AAAAACAGTG	22	17.9134	2	2.17775	0	0	9242	Rattus norvegicus transcribed sequence with moderate similarity to protein pir:A38919 (H.sapiens) A38919 hypothetical protein 1 - human
AAAAACAGTT	5	4.07123	0	0	4	3.89211	8196	Rattus norvegicus similar to RIKEN cDNA 5730536A07 (LOC300797), mRNA
AAAAACATAT	0	0	1	1.08887	3	2.91908
AAAAACATTC	0	0	0	0	0	0
AAAAACCAAA	0	0	0	0	1	0.973028
AAAAACCAGG	0	0	0	0	0	0
AAAAACCAGT	0	0	2	2.17775	0	0
AAAAACCGAC	2	1.62849	0	0	1	0.973028
AAAAACCTGT	0	0	0	0	1	0.973028	74380	Rattus norvegicus transcribed sequences
AAAAACGGGG	0	0	0	0	2	1.94606	11248	distal-less homeobox 5
AAAAACTCAC	0	0	2	2.17775	0	0
AAAAACTCCA	0	0	1	1.08887	0	0
AAAAACTGAA	0	0	1	1.08887	2	1.94606	41307	Rattus norvegicus transcribed sequence with strong similarity to protein sp:Q9NQX1 (H.sapiens) PRD5_HUMAN PR-domain zinc finger protein 5
AAAAACTGCT	1	0.814246	2	2.17775	4	3.89211
AAAAACTGTA	0	0	0	0	1	0.973028
AAAAACTTCA	0	0	0	0	1	0.973028	10	tissue-type transglutaminase
AAAAACTTCT	3	2.44274	0	0	2	1.94606
AAAAACTTTG	0	0	0	0	1	0.973028
AAAAAGAAAA	1	0.814246	1	1.08887	2	1.94606	11512	Rattus norvegicus transcribed sequence with weak similarity to protein pir:T17229 (H.sapiens) T17229 hypothetical protein DKFZp434D156.1 - human
AAAAAGAAAC	0	0	0	0	2	1.94606	40322	Rattus norvegicus similar to TUWD12 (LOC366876), mRNA
AAAAAGAAAT	1	0.814246	0	0	2	1.94606	17094	Rattus norvegicus transcribed sequence with strong similarity to protein ref:NP_203699.1 (H.sapiens) alpha 5 type IV collagen, isoform 2, precursor; collagen IV, alpha-5 polypeptide; collagen of basement membrane, alpha-5 chain [Homo sapiens]
AAAAAGAAGT	0	0	6	6.53324	0	0	555	stathmin 1
AAAAAGACAG	0	0	0	0	2	1.94606	40826	Rattus norvegicus transcribed sequences
AAAAAGATCT	2	1.62849	1	1.08887	5	4.86514	27611	Rattus norvegicus transcribed sequence with strong similarity to protein ref:NP_006237.1 (H.sapiens) protein phosphatase 2, regulatory subunit B (B56), epsilon isoform [Homo sapiens]
AAAAAGATTG	1	0.814246	0	0	0	0
AAAAAGCAAA	1	0.814246	0	0	1	0.973028	90429	Rattus norvegicus transcribed sequences
AAAAAGCCCG	0	0	3	3.26662	5	4.86514
AAAAAGCCTG	0	0	0	0	0	0
AAAAAGCGGC	1	0.814246	0	0	0	0
AAAAAGCGTG	1	0.814246	1	1.08887	0	0
AAAAAGCTGC	22	17.9134	3	3.26662	0	0	10963	PAK-interacting exchange factor beta
AAAAAGCTTG	3	2.44274	0	0	0	0
AAAAAGGAAG	0	0	2	2.17775	0	0	9698	cholinergic receptor, nicotinic, alpha polypeptide 7
AAAAAGGATG	0	0	1	1.08887	0	0	81312	Rattus norvegicus transcribed sequences
AAAAAGGCCA	0	0	0	0	0	0	34569	Rattus norvegicus transcribed sequences
AAAAAGGCTT	1	0.814246	1	1.08887	1	0.973028	6426	Rattus norvegicus similar to mitochondrial carrier homolog 1; CGI-64 protein; presenilin-associated protein (LOC362669), mRNA
AAAAAGGGAA	1	0.814246	1	1.08887	0	0	41188	Rattus norvegicus transcribed sequence with weak similarity to protein ref:NP_073573.1 (H.sapiens) hypothetical protein FLJ14153 [Homo sapiens]
AAAAAGGTTA	2	1.62849	0	0	0	0
AAAAAGTAGA	0	0	0	0	2	1.94606	16359	Rattus norvegicus transcribed sequences
AAAAAGTCAA	4	3.25698	2	2.17775	7	6.81119	29800	Rattus norvegicus transcribed sequence with moderate similarity to protein pdb:1LBG (E. coli) B Chain B, Lactose Operon Repressor Bound To 21-Base Pair Symmetric Operator Dna, Alpha Carbons Only
AAAAAGTTCA	0	0	0	0	1	0.973028
AAAAAGTTTG	0	0	0	0	1	0.973028	101151	Rattus norvegicus similar to carbonyl reductase 3 (LOC304078), mRNA
AAAAAGTTTT	0	0	3	3.26662	1	0.973028	17421	Rattus norvegicus transcribed sequence with moderate similarity to protein sp:P78346 (H.sapiens) RP30_HUMAN Ribonuclease P protein subunit p30 (RNaseP protein p30) (RNase P subunit 2)
AAAAATAAAA	4	3.25698	5	5.44437	5	4.86514	6351	Rattus norvegicus transcribed sequence with strong similarity to protein sp:P43331 (H.sapiens) SMD3_HUMAN Small nuclear ribonucleoprotein Sm D3 (snRNP core protein D3) (Sm-D3)
AAAAATAAAC	0	0	0	0	2	1.94606	64275	Rattus norvegicus transcribed sequence with moderate similarity to protein pdb:1LBG (E. coli) B Chain B, Lactose Operon Repressor Bound To 21-Base Pair Symmetric Operator Dna, Alpha Carbons Only
AAAAATAAAG	2	1.62849	0	0	1	0.973028	41373	Rattus norvegicus transcribed sequence with strong similarity to protein ref:NP_056131.1 (H.sapiens) KIAA0771 protein; apoptosis-stimulating protein of p53, 1 [Homo sapiens]
AAAAATATTT	2	1.62849	0	0	15	14.5954	9927	variable coding sequence A1
AAAAATCATC	0	0	4	4.3555	21	20.4336
AAAAATCATT	1	0.814246	0	0	0	0
AAAAATCCAA	1	0.814246	0	0	2	1.94606
AAAAATCCAT	0	0	0	0	0	0
AAAAATGCAC	0	0	1	1.08887	0	0	65930	notch gene homolog 2, (Drosophila)
AAAAATGCAT	0	0	0	0	1	0.973028	77172	Rattus norvegicus transcribed sequence with weak similarity to protein sp:Q9UL59 (H.sapiens) Z214_HUMAN Zinc finger protein 214 (BWSCR2 associated zinc-finger protein BAZ1)
AAAAATGGAT	1	0.814246	0	0	1	0.973028
AAAAATGGGA	0	0	0	0	2	1.94606
AAAAATGTAC	0	0	2	2.17775	3	2.91908
AAAAATGTCA	0	0	0	0	1	0.973028
AAAAATTGAT	2	1.62849	0	0	0	0
AAAACAAAAA	0	0	0	0	1	0.973028	2914	Rattus norvegicus transcribed sequences
AAAACAAAAG	0	0	0	0	1	0.973028	94022	RNA binding protein p45AUF1
AAAACAAAAT	1	0.814246	1	1.08887	3	2.91908	13520	Rattus norvegicus transcribed sequences
AAAACAAAGA	0	0	0	0	1	0.973028	24994	Wiskott-Aldrich syndrome protein interacting protein
AAAACAACCT	1	0.814246	0	0	1	0.973028
AAAACAAGAA	2	1.62849	0	0	0	0
AAAACAAGTC	0	0	0	0	0	0
AAAACAAGTG	6	4.88548	2	2.17775	0	0
AAAACAATGT	0	0	0	0	3	2.91908	28305	Rattus norvegicus similar to FLI-LRR associated protein-1 (LOC367314), mRNA
AAAACACAAA	1	0.814246	0	0	1	0.973028	102646	Rattus norvegicus similar to mesoderm induction early response 1 (LOC313418), mRNA
AAAACACACA	0	0	1	1.08887	1	0.973028
AAAACACACC	0	0	0	0	1	0.973028
AAAACACAGA	0	0	1	1.08887	0	0
AAAACACCCT	2	1.62849	2	2.17775	0	0
AAAACACCTT	12	9.77095	18	19.5997	14	13.6224	99540	neural precursor cell expressed, developmentally down-regulated gene 4A
AAAACACGGA	1	0.814246	0	0	1	0.973028	96101	Rattus norvegicus similar to ubiquitin specific protease 16 (LOC288306), mRNA
AAAACACTGT	0	0	0	0	1	0.973028
AAAACAGAAA	0	0	0	0	1	0.973028
AAAACAGAAC	0	0	0	0	0	0	51631	Rattus norvegicus transcribed sequence
AAAACAGAAG	7	5.69972	6	6.53324	1	0.973028	2783	Rattus norvegicus similar to ribosome-binding protein p34 - rat (LOC287633), mRNA
AAAACAGAAT	1	0.814246	0	0	0	0	3765	Rattus norvegicus transcribed sequence with moderate similarity to protein pir:A45064 (H.sapiens) A45064 interferon consensus sequence binding protein, ICSBP (DNA-binding domain) - human
AAAACAGAGA	0	0	1	1.08887	1	0.973028	24044	Rattus norvegicus transcribed sequences
AAAACAGAGT	0	0	2	2.17775	0	0
AAAACAGGAA	2	1.62849	0	0	0	0	62968	Rattus norvegicus similar to ubiquitin-specific processing protease (LOC361495), mRNA
AAAACAGGGT	1	0.814246	0	0	0	0	19643	Rattus norvegicus transcribed sequences
AAAACAGGTA	1	0.814246	0	0	0	0
AAAACAGGTG	3	2.44274	2	2.17775	0	0
AAAACAGTGC	1	0.814246	1	1.08887	0	0
AAAACAGTGG	134	109.109	51	55.5326	20	19.4606	991	Rattus norvegicus similar to 60S ribosomal protein L37a (LOC313602), mRNA
AAAACAGTTC	0	0	1	1.08887	0	0	97960	Rattus norvegicus transcribed sequences
AAAACAGTTG	4	3.25698	2	2.17775	0	0	52763	ankyrin 3 (G)
AAAACATACA	2	1.62849	0	0	0	0	23198	Rattus norvegicus transcribed sequence with moderate similarity to protein sp:Q14106 (H.sapiens) TOB2_HUMAN Tob2 protein (Transducer of erbB-2 2)
AAAACATCTG	0	0	1	1.08887	1	0.973028	37930	Rattus norvegicus transcribed sequence with strong similarity to protein ref:NP_079224.1 (H.sapiens) hypothetical protein FLJ13397 [Homo sapiens]
AAAACATTCA	1	0.814246	0	0	1	0.973028	60294	Rattus norvegicus similar to RIKEN cDNA 2010110K16 (LOC363162), mRNA
AAAACATTCC	0	0	0	0	2	1.94606
AAAACATTCT	3	2.44274	0	0	2	1.94606	11875	Rattus norvegicus transcribed sequence with moderate similarity to protein pir:T46344 (H.sapiens) T46344 hypothetical protein DKFZp434I1614.1 - human (fragment)
AAAACATTGG	3	2.44274	1	1.08887	0	0	19943	CLIP-associating protein 2
AAAACATTTG	1	0.814246	1	1.08887	3	2.91908	12154	Rattus norvegicus transcribed sequence with strong similarity to protein sp:Q13888 (H.sapiens) TFH2_HUMAN TFIIH basal transcription factor complex p44 subunit (Basic transcription factor 2 44 kDa subunit) (BTF2-p44) (General transcription factor IIH polypeptide 2)
AAAACATTTT	4	3.25698	0	0	2	1.94606	90098	Rattus norvegicus transcribed sequence with strong similarity to protein ref:NP_003745.1 (H.sapiens) eukaryotic translation initiation factor 3, subunit 5 (epsilon, 47kD) [Homo sapiens]
AAAACCAAAA	1	0.814246	1	1.08887	7	6.81119	19685	general transcription factor II I
AAAACCACAT	0	0	3	3.26662	0	0
AAAACCACCT	0	0	1	1.08887	3	2.91908
AAAACCAGCT	5	4.07123	1	1.08887	0	0
AAAACCAGGT	0	0	2	2.17775	2	1.94606	17085	Rattus norvegicus transcribed sequences
AAAACCAGTG	3	2.44274	2	2.17775	0	0
AAAACCAGTT	1	0.814246	0	0	0	0	3598	Rattus norvegicus transcribed sequences
AAAACCATCG	0	0	0	0	0	0
AAAACCATTT	0	0	1	1.08887	1	0.973028
AAAACCCAAG	0	0	0	0	1	0.973028	3289	solute carrier family 25 (carnitine/acylcarnitine translocase), member 20
AAAACCCACA	0	0	2	2.17775	1	0.973028
AAAACCCCCT	2	1.62849	0	0	0	0
AAAACCGGAG	1	0.814246	1	1.08887	0	0	19026	erythrocyte protein band 4.1-like 3
AAAACCGTGA	0	0	0	0	2	1.94606	8434	Rattus norvegicus transcribed sequences
AAAACCTCCA	0	0	0	0	0	0	36312	Rattus norvegicus transcribed sequence with weak similarity to protein ref:NP_115635.1 (H.sapiens) hypothetical protein DKFZp434F054 [Homo sapiens]
AAAACCTCTG	0	0	2	2.17775	0	0
AAAACCTGAA	0	0	4	4.3555	0	0	1518	brain glycogen phosphorylase
AAAACCTGAG	0	0	1	1.08887	1	0.973028
AAAACCTGTG	0	0	0	0	2	1.94606
AAAACGCAAA	0	0	0	0	1	0.973028
AAAACGCCAC	2	1.62849	1	1.08887	0	0	20255	Rattus norvegicus transcribed sequences
AAAACGCTAT	2	1.62849	1	1.08887	0	0
AAAACGGGAA	0	0	1	1.08887	0	0
AAAACGGTGG	0	0	0	0	0	0
AAAACTATTG	2	1.62849	0	0	0	0
AAAACTCATT	2	1.62849	0	0	0	0
AAAACTCCAG	3	2.44274	3	3.26662	4	3.89211
AAAACTCCCA	1	0.814246	0	0	0	0
AAAACTCTGC	1	0.814246	1	1.08887	0	0	24975	Rattus norvegicus transcribed sequences
AAAACTGAAA	1	0.814246	0	0	1	0.973028	964	insulin-like growth factor 2
AAAACTGAAG	6	4.88548	1	1.08887	2	1.94606	97327	nitrilase 1
AAAACTGAGT	0	0	1	1.08887	1	0.973028
AAAACTGCAA	0	0	0	0	0	0
AAAACTGCTT	1	0.814246	1	1.08887	2	1.94606	28631	Rattus norvegicus transcribed sequences
AAAACTGGAA	0	0	0	0	0	0	52727	Rattus norvegicus transcribed sequences
AAAACTGGCA	0	0	0	0	0	0	8104	Rattus norvegicus similar to CDV-3B (LOC315970), mRNA
AAAACTGGCT	0	0	0	0	1	0.973028	90161	guanine nucleotide binding protein, alpha o
AAAACTGGGT	0	0	0	0	0	0	101084	Rattus norvegicus similar to signal transducer and activator of transcription interacting protein 1 (LOC307545), mRNA
AAAACTGTAA	0	0	0	0	0	0	95179	Rattus norvegicus transcribed sequence with moderate similarity to protein pdb:1LBG (E. coli) B Chain B, Lactose Operon Repressor Bound To 21-Base Pair Symmetric Operator Dna, Alpha Carbons Only
AAAACTGTAG	4	3.25698	1	1.08887	3	2.91908	95179	Rattus norvegicus transcribed sequence with moderate similarity to protein pdb:1LBG (E. coli) B Chain B, Lactose Operon Repressor Bound To 21-Base Pair Symmetric Operator Dna, Alpha Carbons Only
AAAACTGTGG	4	3.25698	0	0	9	8.75725	10997	matrix metalloproteinase 13
AAAACTGTTT	1	0.814246	1	1.08887	0	0
AAAACTTCAA	2	1.62849	1	1.08887	1	0.973028	3519	malic enzyme 1
AAAACTTCCA	0	0	0	0	2	1.94606	37500	homer, neuronal immediate early gene, 1
AAAACTTTGT	1	0.814246	0	0	2	1.94606
AAAAGAAAAA	1	0.814246	1	1.08887	2	1.94606	106336	Rattus norvegicus transcribed sequences
AAAAGAAAAT	1	0.814246	0	0	0	0	91364	dipeptidylpeptidase 4
AAAAGAAACT	3	2.44274	0	0	2	1.94606
AAAAGAAAGG	1	0.814246	0	0	1	0.973028	50230	Rattus norvegicus similar to RRP22 (LOC364190), mRNA
AAAAGAAATA	1	0.814246	0	0	16	15.5684	3065	ADP-ribosylation factor-like 1
AAAAGAACAG	0	0	0	0	0	0
AAAAGAACCC	0	0	0	0	0	0
AAAAGAAGCA	1	0.814246	1	1.08887	0	0
AAAAGAAGCT	0	0	2	2.17775	0	0
AAAAGAATCT	2	1.62849	0	0	2	1.94606
AAAAGAATGT	0	0	1	1.08887	1	0.973028	8273	branched chain aminotransferase 1, cytosolic
AAAAGACAAG	0	0	0	0	1	0.973028	48707	solute carrier family 7, member 3
AAAAGACAGA	1	0.814246	1	1.08887	6	5.83817
AAAAGACGAG	0	0	0	0	1	0.973028
AAAAGACTGT	1	0.814246	2	2.17775	0	0
AAAAGAGAAA	2	1.62849	0	0	0	0	8622	Rattus norvegicus transcribed sequence with strong similarity to protein ref:NP_056132.1 (H.sapiens) pumilio homolog 2; pumilio (Drosophila) homolog 2 [Homo sapiens]
AAAAGAGCAG	0	0	1	1.08887	0	0	7271	Rattus norvegicus transcribed sequences
AAAAGAGCTG	2	1.62849	5	5.44437	0	0	6017	Rattus norvegicus transcribed sequence with strong similarity to protein pir:S61529 (H.sapiens) S61529 chaperonin CCT gamma chain - human
AAAAGATACT	0	0	0	0	3	2.91908	31765	Cbp/p300-interacting transactivator, with Glu/Asp-rich carboxy-terminal domain, 2
AAAAGATCAC	1	0.814246	1	1.08887	0	0
AAAAGATCAG	0	0	1	1.08887	2	1.94606
AAAAGATCCT	0	0	1	1.08887	1	0.973028
AAAAGATCTG	14	11.3994	13	14.1554	49	47.6784	100233	Rattus norvegicus similar to transmembrane protein (63kD), endoplasmic reticulum/Golgi interm; transmembrane protein (63kD), endoplasmic reticulum/Golgi intermediate compartment (LOC362859), mRNA
AAAAGATCTT	0	0	1	1.08887	2	1.94606
AAAAGATGCG	1	0.814246	4	4.3555	2	1.94606	91234	carboxyl ester lipase
AAAAGATGGG	4	3.25698	2	2.17775	3	2.91908	6950	Rattus norvegicus transcribed sequence with moderate similarity to protein sp:P09001 (H.sapiens) RM03_HUMAN Mitochondrial 60S ribosomal protein L3
AAAAGATGTG	1	0.814246	0	0	1	0.973028
AAAAGATTTT	2	1.62849	0	0	4	3.89211	3387	Rattus norvegicus similar to E25B protein (LOC290364), mRNA
AAAAGCAAAA	0	0	0	0	2	1.94606
AAAAGCAACT	2	1.62849	0	0	2	1.94606	44218	CD40 ligand
AAAAGCAAGC	1	0.814246	0	0	1	0.973028	28188	Rattus norvegicus transcribed sequences
AAAAGCAGAC	2	1.62849	0	0	0	0	102767	Rattus norvegicus similar to RIKEN cDNA 3110038B19 (LOC291444), mRNA
AAAAGCAGAG	1	0.814246	0	0	1	0.973028
AAAAGCAGGC	2	1.62849	1	1.08887	1	0.973028	18086	Rattus norvegicus transcribed sequences
AAAAGCATAC	3	2.44274	0	0	1	0.973028
AAAAGCCAAG	1	0.814246	1	1.08887	1	0.973028
AAAAGCCAGA	1	0.814246	2	2.17775	0	0	59871	Rattus norvegicus transcribed sequence with weak similarity to protein sp:P00722 (E. coli) BGAL_ECOLI Beta-galactosidase (Lactase)
AAAAGCCCCG	0	0	0	0	2	1.94606
AAAAGCCCGA	1	0.814246	16	17.422	22	21.4066	2193	steroid sensitive gene 1
AAAAGCCCGG	0	0	3	3.26662	1	0.973028
AAAAGCCCTC	0	0	0	0	1	0.973028	6007	CD24 antigen
AAAAGCCGGC	0	0	2	2.17775	0	0
AAAAGCGAAG	0	0	0	0	0	0
AAAAGCGTGG	2	1.62849	3	3.26662	1	0.973028	11544
AAAAGCTCTC	0	0	0	0	0	0	62685	Rattus norvegicus transcribed sequences
AAAAGCTCTT	1	0.814246	0	0	0	0	76232	Rattus norvegicus transcribed sequences
AAAAGCTGAA	0	0	0	0	1	0.973028
AAAAGCTGCC	0	0	1	1.08887	0	0
AAAAGCTGGG	0	0	0	0	2	1.94606
AAAAGCTGTG	1	0.814246	0	0	6	5.83817
AAAAGCTTGA	2	1.62849	0	0	0	0
AAAAGGAAAA	1	0.814246	0	0	1	0.973028	14050	Rattus norvegicus transcribed sequences
AAAAGGAAGA	0	0	2	2.17775	1	0.973028
AAAAGGAAGC	0	0	2	2.17775	0	0	102299	Rattus norvegicus transcribed sequence with weak similarity to protein ref:NP_075046.1 (H.sapiens) hypothetical protein FLJ12448 [Homo sapiens]
AAAAGGAATG	0	0	1	1.08887	1	0.973028
AAAAGGACAG	0	0	0	0	1	0.973028	20215	Rattus norvegicus transcribed sequences
AAAAGGACTT	0	0	2	2.17775	1	0.973028	46393	Rattus norvegicus transcribed sequence with strong similarity to protein sp:Q00577 (H.sapiens) PUR_HUMAN Transcriptional activator protein PUR-alpha (Purine-rich single-stranded DNA-binding protein alpha)
AAAAGGAGAA	4	3.25698	0	0	0	0	2823	Rattus norvegicus transcribed sequence with moderate similarity to protein ref:NP_067488.1 (M.musculus) hypothetical protein, MNCb-2032; hypothetical protein MNCb-2032 [Mus musculus]
AAAAGGAGCG	2	1.62849	6	6.53324	1	0.973028	53896	serine-arginine-rich splicing regulatory protein 86
AAAAGGATCT	0	0	0	0	1	0.973028
AAAAGGATGC	1	0.814246	1	1.08887	0	0
AAAAGGATGG	0	0	9	9.79986	1	0.973028	15873	Rattus norvegicus transcribed sequence with strong similarity to protein ref:NP_002807.1 (H.sapiens) proteasome (prosome, macropain) 26S subunit, non-ATPase, 12 [Homo sapiens]
AAAAGGCAAA	1	0.814246	2	2.17775	0	0
AAAAGGCAAG	0	0	0	0	0	0	2890	ribosomal protein S15a
AAAAGGCAGG	3	2.44274	0	0	0	0
AAAAGGCAGT	1	0.814246	2	2.17775	0	0	44184	lin-7-A
AAAAGGCATC	1	0.814246	0	0	1	0.973028
AAAAGGCATT	0	0	0	0	3	2.91908
AAAAGGCCCG	0	0	0	0	2	1.94606
AAAAGGCCTT	0	0	0	0	1	0.973028
AAAAGGCTTT	6	4.88548	4	4.3555	16	15.5684	3597	Rattus norvegicus transcribed sequence with strong similarity to protein ref:NP_112240.1 (H.sapiens) hypothetical protein similar to actin related protein 2/3 comple [Homo sapiens]
AAAAGGGACA	1	0.814246	0	0	0	0	36585	F-box only protein 11
AAAAGGGAGG	0	0	2	2.17775	0	0	100074	Rattus norvegicus similar to Retinoic acid receptor RXR-beta (Nuclear receptor co-regulator 1) (LOC361801), mRNA
AAAAGGGCAG	3	2.44274	4	4.3555	0	0	90850	annexin V-binding protein ABP-10
AAAAGGGCTG	0	0	0	0	2	1.94606	8926	Rattus norvegicus transcribed sequence with weak similarity to protein ref:NP_002580.2 (H.sapiens) protocadherin 7, isoform a precursor; BH-pcdh; BH-protocadherin (brain-heart); brain-heart protocadherin [Homo sapiens]
AAAAGGGCTT	0	0	1	1.08887	3	2.91908	58780	Rattus norvegicus transcribed sequences
AAAAGGGTGG	0	0	0	0	2	1.94606
AAAAGGTACT	2	1.62849	0	0	0	0
AAAAGGTCGG	0	0	0	0	0	0
AAAAGGTGCT	1	0.814246	0	0	1	0.973028	8263	Rattus norvegicus transcribed sequences
AAAAGGTGGG	2	1.62849	0	0	3	2.91908	29272	Rattus norvegicus transcribed sequence
AAAAGTAAAA	0	0	0	0	0	0
AAAAGTAGAA	1	0.814246	0	0	1	0.973028
AAAAGTCATC	2	1.62849	1	1.08887	3	2.91908
AAAAGTCCCC	0	0	1	1.08887	1	0.973028
AAAAGTCTTT	0	0	0	0	0	0
AAAAGTGAAG	2	1.62849	0	0	0	0
AAAAGTGAGG	0	0	0	0	1	0.973028	5887	low affinity Na-dependent glucose transporter (SGLT2)
AAAAGTGATT	1	0.814246	0	0	0	0
AAAAGTGCAG	0	0	1	1.08887	0	0
AAAAGTGTCA	1	0.814246	0	0	0	0
AAAAGTGTCT	0	0	0	0	1	0.973028
AAAAGTTGCC	4	3.25698	1	1.08887	3	2.91908	3062	Rattus norvegicus transcribed sequences
AAAAGTTTCC	0	0	0	0	0	0	22360
AAAAGTTTGA	3	2.44274	1	1.08887	1	0.973028	24295	Rattus norvegicus similar to Ab2-008 (LOC290270), mRNA
AAAAGTTTGT	0	0	1	1.08887	1	0.973028
AAAATAAAAA	2	1.62849	1	1.08887	4	3.89211	9256	Rattus norvegicus transcribed sequence with strong similarity to protein pir:A36222 (H.sapiens) A36222 phosphoprotein phosphatase (EC 3.1.3.16) 3-beta catalytic chain, splice form 1 - human
AAAATAAAAC	21	17.0992	23	25.0441	35	34.056	3384	ribosomal protein L19
AAAATAAAAG	1	0.814246	1	1.08887	3	2.91908	10493	killer cell lectin-like receptor subfamily B member 1B
AAAATAAAGA	0	0	0	0	4	3.89211	51212	matrix extracellular phosphoglycoprotein with ASARM motif (bone)
AAAATAAATG	0	0	0	0	1	0.973028	106357	Rattus norvegicus similar to MHR23B (LOC298012), mRNA
AAAATAAATT	2	1.62849	1	1.08887	0	0	2547	Rattus norvegicus transcribed sequence with strong similarity to protein ref:NP_476528.1 (H.sapiens) vacuolar protein sorting 29, isoform 2; vacuolar protein sorting 29 (yeast homolog); vacuolar sorting protein VPS29/PEP11; retromer protein; x 007 protein [Homo sapiens]
AAAATAAGAT	0	0	2	2.17775	1	0.973028	17057	Rattus norvegicus similar to NADH dehydrogenase (ubiquinone) 1 beta subcomplex 3 (LOC301427), mRNA
AAAATAATTG	0	0	1	1.08887	0	0
AAAATACAGT	0	0	0	0	2	1.94606
AAAATACCAC	0	0	0	0	1	0.973028
AAAATACCCA	1	0.814246	0	0	1	0.973028
AAAATAGAAA	0	0	1	1.08887	0	0	3991	Rattus norvegicus transcribed sequence with strong similarity to protein ref:NP_006256.1 (H.sapiens) RAD21 homolog; protein involved in DNA double-strand break repair; nuclear matrix protein 1 [Homo sapiens]
AAAATAGATC	3	2.44274	0	0	3	2.91908
AAAATAGATT	0	0	0	0	0	0
AAAATAGTAC	0	0	0	0	0	0
AAAATAGTGG	0	0	0	0	0	0
AAAATATATT	1	0.814246	0	0	2	1.94606	35934	iron-responsive element-binding protein
AAAATATGTG	0	0	2	2.17775	1	0.973028
AAAATATTAA	2	1.62849	1	1.08887	0	0
AAAATATTTA	0	0	1	1.08887	0	0
AAAATATTTC	0	0	1	1.08887	1	0.973028	98344	Rattus norvegicus transcribed sequence with moderate similarity to protein pir:T42661 (H.sapiens) T42661 hypothetical protein DKFZp434L2015.1 - human (fragment)
AAAATCACAG	0	0	0	0	0	0	73054	retinoic acid receptor, gamma
AAAATCACTC	0	0	0	0	1	0.973028
AAAATCAGGA	1	0.814246	1	1.08887	1	0.973028
AAAATCATAG	1	0.814246	1	1.08887	1	0.973028	28991	tripeptidylpeptidase II
AAAATCCAAA	1	0.814246	2	2.17775	5	4.86514	6858	Rattus norvegicus transcribed sequence with weak similarity to protein sp:P00722 (E. coli) BGAL_ECOLI Beta-galactosidase (Lactase)
AAAATCCAGA	1	0.814246	0	0	1	0.973028	36397	Rattus norvegicus transcribed sequence with moderate similarity to protein pir:T00361 (H.sapiens) T00361 hypothetical protein KIAA0678 - human (fragment)
AAAATCCCGT	0	0	0	0	8	7.78422
AAAATCGAGG	0	0	0	0	1	0.973028	8096	Rattus norvegicus transcribed sequence with moderate similarity to protein ref:NP_002485.1 (H.sapiens) NADH dehydrogenase (ubiquinone) 1, subcomplex unknown, 1 (6kD, KFYI) [Homo sapiens]
AAAATCTAAA	0	0	0	0	1	0.973028
AAAATCTTAA	0	0	0	0	2	1.94606	17485	Rattus norvegicus transcribed sequences
AAAATCTTAG	0	0	0	0	0	0
AAAATCTTCT	1	0.814246	0	0	1	0.973028	9291	Rattus norvegicus transcribed sequences
AAAATCTTGA	1	0.814246	0	0	0	0	18890	Rattus norvegicus transcribed sequences
AAAATGAAAA	2	1.62849	0	0	0	0	3250	Rattus norvegicus similar to Small nuclear ribonucleoprotein Sm D2 (snRNP core protein D2) (Sm-D2) (LOC309893), mRNA
AAAATGAAAC	2	1.62849	1	1.08887	4	3.89211	23353	Rattus norvegicus transcribed sequence with weak similarity to protein pir:S57447 (H.sapiens) S57447 HPBRII-7 protein - human
AAAATGAAGG	1	0.814246	2	2.17775	0	0	24164	Rattus norvegicus transcribed sequences
AAAATGAGAG	0	0	2	2.17775	1	0.973028	100631	Rattus norvegicus similar to tetratricopeptide repeat domain 3; tetratricopeptide repeat domain (LOC360702), mRNA
AAAATGAGCA	1	0.814246	0	0	0	0
AAAATGAGGA	1	0.814246	0	0	0	0	99181	Rattus norvegicus similar to importin alpha Q1 (LOC361959), mRNA
AAAATGCAAA	0	0	0	0	0	0
AAAATGCAAC	0	0	0	0	0	0
AAAATGCACA	0	0	0	0	0	0	2267	beta defensin-2
AAAATGCATA	2	1.62849	0	0	0	0
AAAATGCATT	1	0.814246	0	0	3	2.91908	6158	kinase substrate HASPP28
AAAATGCGCA	0	0	0	0	0	0
AAAATGCTGA	0	0	0	0	3	2.91908
AAAATGCTTG	3	2.44274	0	0	3	2.91908
AAAATGCTTT	0	0	0	0	1	0.973028	34331	seminal vesicle protein, secretion 2
AAAATGGAAA	2	1.62849	0	0	0	0	105547	Rattus norvegicus similar to CGI-84 protein (LOC363720), mRNA
AAAATGGAAG	2	1.62849	0	0	0	0	12950	Rattus norvegicus transcribed sequences
AAAATGGAGG	1	0.814246	1	1.08887	1	0.973028	22518	caveolin
AAAATGGTCA	0	0	0	0	1	0.973028
AAAATGTACT	3	2.44274	16	17.422	13	12.6494	98380	Rattus norvegicus PAP-I mRNA for pyroglutamyl aminopeptidase I, complete cds
AAAATGTCAA	0	0	0	0	4	3.89211	52395	Rattus norvegicus mRNA for hypothetical protein, 3-prUTR, partial sequence, clone:C-28
AAAATGTCAT	0	0	1	1.08887	1	0.973028
AAAATGTGCT	0	0	0	0	2	1.94606	4338	lyn protein non-receptor kinase
AAAATGTGGA	0	0	1	1.08887	0	0	1650	Rattus norvegicus similar to HN1 (LOC287828), mRNA
AAAATGTTAC	2	1.62849	0	0	1	0.973028
AAAATGTTGA	0	0	0	0	2	1.94606
AAAATTAAGA	0	0	0	0	1	0.973028
AAAATTAATA	1	0.814246	1	1.08887	0	0
AAAATTAATC	2	1.62849	0	0	0	0
AAAATTAATG	0	0	1	1.08887	2	1.94606	43060	Rattus norvegicus transcribed sequence with weak similarity to protein ref:NP_443120.1 (H.sapiens) KIAA0563-related gene [Homo sapiens]
AAAATTACCA	2	1.62849	0	0	0	0
AAAATTATTT	4	3.25698	0	0	0	0	16324	Rattus norvegicus transcribed sequences
AAAATTCCAA	1	0.814246	0	0	0	0
AAAATTCCCT	0	0	1	1.08887	1	0.973028	1042	ATPase, Na+K+ transporting, alpha 2
AAAATTCCGG	0	0	0	0	0	0
AAAATTCCTC	0	0	1	1.08887	0	0	4301	Rattus norvegicus transcribed sequences
AAAATTCTAA	0	0	0	0	0	0
AAAATTCTGC	1	0.814246	0	0	1	0.973028	19628	Rattus norvegicus transcribed sequence with weak similarity to protein ref:NP_492764.1 (C.elegans) F25H2.8.p [Caenorhabditis elegans]
AAAATTGATG	8	6.51397	0	0	0	0	94510	Rattus norvegicus transcribed sequence
AAAATTGCAC	0	0	0	0	0	0
AAAATTGGCT	1	0.814246	0	0	0	0
AAAATTGTAC	1	0.814246	0	0	2	1.94606
AAAATTGTGA	3	2.44274	2	2.17775	0	0
AAAATTTAAA	0	0	0	0	1	0.973028	15236	Rattus norvegicus transcribed sequence with moderate similarity to protein ref:NP_065847.1 (H.sapiens) semaphorin 6A1; sema domain, transmembrane domain (TM), and cytoplasmic domain, 6A; semaphorin 6A-1 [Homo sapiens]
AAAATTTACA	0	0	0	0	2	1.94606	82208	FAM3C-like protein
AAAATTTACT	1	0.814246	0	0	0	0
AAAATTTATA	1	0.814246	1	1.08887	0	0
AAAATTTATT	1	0.814246	0	0	1	0.973028
AAAATTTCTG	0	0	1	1.08887	1	0.973028	22854	Rattus norvegicus transcribed sequences
AAAATTTCTT	0	0	0	0	1	0.973028	52511	Rattus norvegicus transcribed sequences
AAAATTTGAC	1	0.814246	0	0	0	0	4066	Rattus norvegicus transcribed sequence with strong similarity to protein pir:A42286 (H.sapiens) A42286 ERD-2-like protein, ELP-1 - human
AAAATTTGAT	2	1.62849	0	0	0	0	9107
AAAATTTTCA	0	0	0	0	2	1.94606
AAACAAAAAA	1	0.814246	0	0	2	1.94606	23361	Rattus norvegicus transcribed sequences
AAACAAAAAT	0	0	0	0	2	1.94606	8057	glycoprotein m6b
AAACAAAACT	0	0	1	1.08887	1	0.973028
AAACAAACAT	3	2.44274	0	0	0	0
AAACAAACGG	0	0	0	0	2	1.94606
AAACAAACTG	1	0.814246	0	0	1	0.973028	97099	Rattus norvegicus transcribed sequences
AAACAAACTT	0	0	1	1.08887	0	0
AAACAAAGGA	0	0	0	0	2	1.94606
AAACAAAGTT	1	0.814246	1	1.08887	0	0	9996	B-cell leukemia/lymphoma 2
AAACAACCCC	2	1.62849	1	1.08887	0	0
AAACAACTAA	0	0	0	0	2	1.94606	4302	Rattus norvegicus transcribed sequences
AAACAACTGG	0	0	0	0	1	0.973028
AAACAAGCCG	0	0	0	0	1	0.973028	3401	Rattus norvegicus similar to Prefoldin subunit 5 (C-myc binding protein Mm-1) (Myc modulator 1) (EIG-1) (LOC300257), mRNA
AAACAAGGCT	2	1.62849	2	2.17775	3	2.91908	19095	Rattus norvegicus transcribed sequences
AAACAAGGGC	0	0	0	0	0	0
AAACAATCTT	1	0.814246	1	1.08887	1	0.973028
AAACAATGCA	0	0	0	0	2	1.94606	1661	Rattus norvegicus transcribed sequences
AAACAATGCC	0	0	1	1.08887	0	0
AAACAATGGT	0	0	0	0	1	0.973028
AAACAATGTG	0	0	0	0	13	12.6494	40122	proteoglycan peptide core protein
AAACAATGTT	1	0.814246	0	0	1	0.973028	14233	Rattus norvegicus transcribed sequences
AAACAATTGG	0	0	0	0	1	0.973028
AAACACAAAA	1	0.814246	4	4.3555	0	0	100501	Rattus norvegicus similar to RIKEN cDNA 4933424A10 gene (LOC317614), mRNA
AAACACAAAT	3	2.44274	0	0	1	0.973028	93933	Rattus norvegicus transcribed sequence with weak similarity to protein sp:Q06265 (H.sapiens) PMC1_HUMAN Polymyositis/scleroderma autoantigen 1 (Autoantigen PM/Scl 1) (Polymyositis/scleroderma autoantigen 75 kDa) (PM/Scl-75) (P75 polymyositis-scleroderma overlap syndrome associated autoantigen)
AAACACAATG	0	0	0	0	2	1.94606	16224	Rattus norvegicus transcribed sequence
AAACACACAA	2	1.62849	0	0	0	0
AAACACAGCA	0	0	0	0	2	1.94606	3004	Rattus norvegicus transcribed sequences
AAACACAGTT	0	0	1	1.08887	4	3.89211	2204	glutamine synthetase 1
AAACACATCA	1	0.814246	0	0	2	1.94606	12443	Rattus norvegicus similar to Peroxisomal membrane protein PEX13 (Peroxin-13) (LOC305581), mRNA
AAACACATTC	1	0.814246	0	0	1	0.973028
AAACACCCCC	0	0	1	1.08887	1	0.973028
AAACACCTTA	0	0	1	1.08887	1	0.973028	92570	Rattus norvegicus similar to CENPC (LOC305270), mRNA
AAACACGGTG	0	0	0	0	0	0
AAACACTACG	1	0.814246	1	1.08887	2	1.94606
AAACACTCTC	0	0	0	0	0	0	32126	Rattus norvegicus transcribed sequence with strong similarity to protein pir:JE0209 (H.sapiens) JE0209 brain-specific angiogenesis inhibitor-associated protein 1 - human
AAACAGAAAC	1	0.814246	0	0	1	0.973028	4013	Rattus norvegicus similar to NADH dehydrogenase (ubiquinone) 1 alpha subcomplex, 6 (B14); NADH dehydrogenase (ubiquinone) 1 alpha subcomplex, 6 (14kD, B14) (LOC315167), mRNA
AAACAGAAAG	2	1.62849	0	0	0	0
AAACAGAAAT	0	0	0	0	2	1.94606	15444	Rattus norvegicus transcribed sequences
AAACAGAACC	3	2.44274	0	0	1	0.973028	13683	Rattus norvegicus transcribed sequence with moderate similarity to protein ref:NP_062831.1 (H.sapiens) CTP synthase II; CTP synthetase type 2 [Homo sapiens]
AAACAGACAG	0	0	1	1.08887	1	0.973028	80843	syntaxin binding protein 1
AAACAGAGCT	0	0	1	1.08887	3	2.91908
AAACAGAGTT	0	0	5	5.44437	1	0.973028	13918	Rattus norvegicus transcribed sequence with strong similarity to protein ref:NP_006521.1 (H.sapiens) glioma-amplified sequence-41 [Homo sapiens]
AAACAGATAT	0	0	0	0	2	1.94606
AAACAGATGA	1	0.814246	1	1.08887	1	0.973028
AAACAGATTA	1	0.814246	0	0	1	0.973028	8529	Rattus norvegicus transcribed sequences
AAACAGGAGT	0	0	0	0	1	0.973028	86139	Rattus norvegicus transcribed sequences
AAACAGGATG	1	0.814246	0	0	0	0
AAACAGGGCC	2	1.62849	0	0	0	0
AAACAGGGCT	0	0	1	1.08887	1	0.973028
AAACAGTAGC	0	0	0	0	2	1.94606	102372	vacuolar protein sorting 35
AAACAGTATC	1	0.814246	0	0	0	0	16573	Rattus norvegicus transcribed sequences
AAACAGTGAC	0	0	1	1.08887	0	0
AAACAGTGTC	2	1.62849	0	0	3	2.91908	10125	cytochrome P450, subfamily 1B, polypeptide 1
AAACATAAAA	0	0	1	1.08887	0	0
AAACATAACT	2	1.62849	3	3.26662	4	3.89211
AAACATAATA	0	0	1	1.08887	6	5.83817	2888	protein S
AAACATCCAT	1	0.814246	1	1.08887	0	0	16871	PCTAIRE-1 protein kinase, alternatively spliced
AAACATCCTT	1	0.814246	0	0	1	0.973028	8153	Rattus norvegicus transcribed sequences
AAACATCGGA	1	0.814246	0	0	0	0
AAACATCTTC	5	4.07123	0	0	6	5.83817	11496	Rattus norvegicus transcribed sequence with strong similarity to protein sp:Q9Y3B8 (H.sapiens) ORN_HUMAN Oligoribonuclease, mitochondrial precursor (Small fragment nuclease) (CGI-114)
AAACATTAAA	0	0	0	0	1	0.973028
AAACATTATG	0	0	0	0	0	0
AAACATTCTG	0	0	0	0	1	0.973028
AAACATTGCA	1	0.814246	2	2.17775	1	0.973028
AAACATTGGG	49	39.8981	16	17.422	9	8.75725	6760	Rattus norvegicus transcribed sequence with moderate similarity to protein pdb:1LBG (E. coli) B Chain B, Lactose Operon Repressor Bound To 21-Base Pair Symmetric Operator Dna, Alpha Carbons Only
AAACATTTAA	0	0	0	0	1	0.973028	2888	protein S
AAACATTTAG	0	0	1	1.08887	3	2.91908
AAACATTTGC	1	0.814246	0	0	3	2.91908
AAACATTTGG	6	4.88548	0	0	1	0.973028
AAACCAAAAA	14	11.3994	8	8.71099	86	83.6804	50664	Rattus norvegicus transcribed sequence with moderate similarity to protein pir:S12207 (M.musculus) S12207 hypothetical protein (B2 element) - mouse
AAACCAAATC	0	0	1	1.08887	1	0.973028	45271	pregnancy specific beta-1-glycoprotein 4
AAACCAAGAA	0	0	0	0	2	1.94606
AAACCAAGCA	0	0	0	0	1	0.973028
AAACCAATCT	1	0.814246	0	0	5	4.86514	3413	Rattus norvegicus transcribed sequence with moderate similarity to protein ref:NP_079105.1 (H.sapiens) hypothetical protein FLJ22662 [Homo sapiens]
AAACCAATGA	1	0.814246	0	0	2	1.94606	46592	Rattus norvegicus transcribed sequence with strong similarity to protein ref:NP_078888.1 (H.sapiens) hypothetical protein FLJ22060 [Homo sapiens]
AAACCACAAA	0	0	0	0	0	0
AAACCACACA	0	0	0	0	1	0.973028
AAACCACAGA	3	2.44274	1	1.08887	0	0
AAACCAGAGT	3	2.44274	1	1.08887	0	0	48517	Rattus norvegicus similar to RIKEN cDNA 2310039I18 (LOC361760), mRNA
AAACCAGCAG	1	0.814246	1	1.08887	1	0.973028	100736	Rattus norvegicus similar to NGD5 protein homolog (CGI-53) (LOC362265), mRNA
AAACCAGGAA	2	1.62849	1	1.08887	0	0
AAACCAGGCT	1	0.814246	0	0	0	0	32521	Rattus norvegicus transcribed sequences
AAACCAGGGG	2	1.62849	2	2.17775	0	0	42902	inositol polyphosphate phosphatase-like 1
AAACCATAAA	1	0.814246	0	0	1	0.973028
AAACCATTAA	2	1.62849	0	0	3	2.91908
AAACCATTGG	1	0.814246	1	1.08887	0	0
AAACCATTTA	0	0	0	0	2	1.94606
AAACCATTTT	1	0.814246	0	0	0	0
AAACCCAAAA	1	0.814246	0	0	4	3.89211
AAACCCACAC	1	0.814246	1	1.08887	1	0.973028	91245	glutamate decarboxylase 1
AAACCCACTC	0	0	0	0	1	0.973028	4066	Rattus norvegicus transcribed sequence with strong similarity to protein pir:A42286 (H.sapiens) A42286 ERD-2-like protein, ELP-1 - human
AAACCCAGCC	1	0.814246	0	0	1	0.973028	13233	Rattus norvegicus similar to RIKEN cDNA 1600013K19 (LOC299338), mRNA
AAACCCAGGG	0	0	0	0	0	0	9148	Rattus norvegicus similar to metaxin 1 (LOC295241), mRNA
AAACCCCATT	0	0	0	0	0	0	880	cytochrome c oxidase, subunit VIa, polypeptide 1
AAACCCCCAG	0	0	0	0	0	0	53829	Rattus norvegicus transcribed sequence
AAACCCCCCT	2	1.62849	0	0	3	2.91908	60213	Rattus norvegicus transcribed sequences
AAACCCCCTC	8	6.51397	1	1.08887	3	2.91908	3260	Rattus norvegicus transcribed sequence with strong similarity to protein ref:NP_476502.1 (H.sapiens) testis intracellular mediator protein [Homo sapiens]
AAACCCCGTT	0	0	0	0	0	0
AAACCCCTCC	0	0	2	2.17775	0	0
AAACCCCTTC	1	0.814246	0	0	0	0	87540	tropomyosin 1, alpha
AAACCCGCTT	0	0	2	2.17775	0	0
AAACCCTCGG	0	0	0	0	0	0
AAACCCTCTG	2	1.62849	0	0	0	0
AAACCCTGAA	0	0	2	2.17775	0	0	38705	Rattus norvegicus transcribed sequences
AAACCCTGCG	0	0	2	2.17775	0	0
AAACCCTGTT	0	0	0	0	1	0.973028	32145	Rattus norvegicus similar to hypothetical protein (LOC309196), mRNA
AAACCGAGGA	2	1.62849	0	0	0	0
AAACCGCTTT	0	0	0	0	2	1.94606
AAACCGGAGA	0	0	1	1.08887	1	0.973028
AAACCGGAGT	1	0.814246	7	7.62212	0	0	25999	Rattus norvegicus transcribed sequence with moderate similarity to protein sp:P11172 (H.sapiens) PYR5_HUMAN Uridine 5-pr-monophosphate synthase (UMP synthase) [Includes: Orotate phosphoribosyltransferase (OPRtase); Orotidine 5-pr-phosphate decarboxylase (OMPdecase)]
AAACCGTGCT	3	2.44274	0	0	0	0	37490	microtubule-associated protein 6
AAACCTCAGA	0	0	0	0	1	0.973028
AAACCTCTGT	4	3.25698	1	1.08887	0	0	22255	beta-catenin
AAACCTGAAG	1	0.814246	4	4.3555	2	1.94606	1518	brain glycogen phosphorylase
AAACCTGACC	0	0	0	0	1	0.973028
AAACCTGAGG	0	0	2	2.17775	0	0	6748	Rattus norvegicus transcribed sequences
AAACCTGCCA	0	0	0	0	0	0
AAACCTGCCC	1	0.814246	0	0	0	0	20493	Rattus norvegicus transcribed sequences
AAACCTGGGT	3	2.44274	2	2.17775	1	0.973028	73360	Rattus norvegicus transcribed sequence with moderate similarity to protein pir:T43484 (H.sapiens) T43484 hypothetical protein DKFZp434K016.1 - human (fragment)
AAACCTGTCC	0	0	1	1.08887	16	15.5684	11088	heat shock 70kD protein 5
AAACCTGTTT	0	0	0	0	0	0	10689	Doc2b
AAACCTTCAA	0	0	0	0	1	0.973028
AAACCTTGCC	1	0.814246	0	0	1	0.973028
AAACCTTGCT	3	2.44274	0	0	2	1.94606	12900	Rattus norvegicus transcribed sequence with strong similarity to protein pir:T00262 (H.sapiens) T00262 hypothetical protein KIAA0602 - human (fragment)
AAACCTTTCA	0	0	0	0	0	0
AAACCTTTGT	0	0	1	1.08887	2	1.94606	15411	Rattus norvegicus transcribed sequences
AAACGACACA	0	0	0	0	2	1.94606
AAACGAGGAA	0	0	1	1.08887	2	1.94606
AAACGCAGCC	4	3.25698	2	2.17775	2	1.94606
AAACGCCCTG	2	1.62849	11	11.9776	2	1.94606
AAACGCTGTT	0	0	0	0	1	0.973028
AAACGGAAGC	2	1.62849	0	0	1	0.973028
AAACGGAGCT	4	3.25698	1	1.08887	0	0	7470	Rattus norvegicus transcribed sequence with strong similarity to protein ref:NP_064625.1 (H.sapiens) non-kinase Cdc42 effector protein SPEC2 [Homo sapiens]
AAACGGCCCT	0	0	1	1.08887	0	0	8131	prolactin regulatory element binding
AAACGGCGGC	85	69.2109	28	30.4885	6	5.83817
AAACGGGAAA	2	1.62849	0	0	0	0	2650	Rattus norvegicus transcribed sequence with moderate similarity to protein ref:NP_116290.1 (H.sapiens) hypothetical protein MGC14288 [Homo sapiens]
AAACGGGATG	0	0	2	2.17775	1	0.973028	101505	Rattus norvegicus similar to nuclear protein, NP220 (LOC312491), mRNA
AAACGGGGAA	0	0	0	0	0	0
AAACGTCTGC	0	0	1	1.08887	0	0
AAACGTGGAC	0	0	2	2.17775	0	0
AAACTAAATG	1	0.814246	0	0	0	0	7423	Rattus norvegicus cDNA clone MGC:72586 IMAGE:5598658, complete cds
AAACTAACAA	0	0	2	2.17775	0	0
AAACTAAGAT	1	0.814246	0	0	2	1.94606
AAACTAAGTT	1	0.814246	0	0	0	0
AAACTAATCT	0	0	0	0	3	2.91908	104916	Rattus norvegicus similar to ASF1 anti-silencing function 1 homolog A (LOC294408), mRNA
AAACTACAAC	0	0	2	2.17775	0	0
AAACTACACT	1	0.814246	0	0	6	5.83817
AAACTAGCCA	0	0	1	1.08887	0	0
AAACTAGCCT	0	0	1	1.08887	1	0.973028
AAACTAGTTG	1	0.814246	1	1.08887	6	5.83817
AAACTAGTTT	0	0	1	1.08887	1	0.973028
AAACTATTAA	0	0	1	1.08887	0	0
AAACTATTGA	9	7.32821	3	3.26662	2	1.94606	44916	RAB2, member RAS oncogene family
AAACTCAAAC	1	0.814246	0	0	2	1.94606
AAACTCAACG	1	0.814246	0	0	1	0.973028	98471	Rattus norvegicus transcribed sequences
AAACTCAAGA	2	1.62849	1	1.08887	5	4.86514	12649	Rattus norvegicus transcribed sequence with moderate similarity to protein pdb:1LBG (E. coli) B Chain B, Lactose Operon Repressor Bound To 21-Base Pair Symmetric Operator Dna, Alpha Carbons Only
AAACTCAAGC	0	0	0	0	0	0	102606	Rattus norvegicus similar to eukaryotic translation initiation factor 2, subunit 3, structural gene X-linked (LOC299027), mRNA
AAACTCCCCT	1	0.814246	3	3.26662	6	5.83817	2609	coagulation factor II receptor
AAACTCCTGG	0	0	0	0	0	0	102564	Rattus norvegicus similar to RIKEN cDNA 4631422C05; similar to alanine aminotransferase 2; glutamic-pyruvate transaminase 2 (LOC307759), mRNA
AAACTCCTGT	0	0	0	0	1	0.973028
AAACTCGCCA	0	0	0	0	0	0
AAACTCGCTG	1	0.814246	0	0	0	0
AAACTCTACT	0	0	0	0	2	1.94606
AAACTCTGGT	1	0.814246	1	1.08887	2	1.94606	79245	Rattus norvegicus similar to diacylglycerol O-acyltransferase 2-like 1; diacylglycerol O-acyltransferase 2-like (LOC363261), mRNA
AAACTGAAAA	9	7.32821	4	4.3555	5	4.86514	19234	Rattus norvegicus transcribed sequence with moderate similarity to protein ref:NP_078923.1 (H.sapiens) hypothetical protein FLJ13287 [Homo sapiens]
AAACTGAAAG	2	1.62849	0	0	1	0.973028
AAACTGAAGA	1	0.814246	3	3.26662	3	2.91908	40205	Rattus norvegicus similar to ubiquinol-cytochrome c reductase binding protein (LOC308770), mRNA
AAACTGAAGT	0	0	0	0	0	0
AAACTGAATC	0	0	1	1.08887	0	0
AAACTGACCC	1	0.814246	2	2.17775	8	7.78422	43122	trophoblast glycoprotein
AAACTGACTT	1	0.814246	0	0	0	0	40420	Rattus norvegicus similar to proteasome 26S non-ATPase subunit 8 (LOC311067), mRNA
AAACTGAGGT	4	3.25698	1	1.08887	2	1.94606
AAACTGAGTG	6	4.88548	0	0	1	0.973028	16035	Rattus norvegicus transcribed sequence with weak similarity to protein sp:Q10571 (H.sapiens) MN1_HUMAN Probable tumor suppressor protein MN1
AAACTGCAAA	2	1.62849	0	0	0	0	31887	sterol carrier protein 2
AAACTGCAGA	1	0.814246	1	1.08887	0	0	121	Rattus norvegicus similar to nitrogen fixation cluster-like (LOC288740), mRNA
AAACTGCATT	1	0.814246	1	1.08887	0	0	17383	hepatoma-derived growth factor, related protein 3
AAACTGCTTC	7	5.69972	4	4.3555	0	0	98	testis enhanced gene transcript
AAACTGGAAA	2	1.62849	0	0	4	3.89211
AAACTGGAAC	2	1.62849	0	0	0	0
AAACTGGAAT	1	0.814246	1	1.08887	19	18.4875	40305	Rattus norvegicus similar to cytoplasmic beta-actin (LOC298169), mRNA
AAACTGGGAA	0	0	0	0	2	1.94606
AAACTGGGGA	0	0	1	1.08887	2	1.94606	47025	Rattus norvegicus similar to profilin 3 (LOC306762), mRNA
AAACTGGGGT	0	0	1	1.08887	1	0.973028
AAACTGGGTA	2	1.62849	0	0	0	0	10774	phosphatidylinositol glycan, class L
AAACTGGGTC	1	0.814246	1	1.08887	0	0
AAACTGGTAC	0	0	1	1.08887	1	0.973028	8014	Rattus norvegicus transcribed sequences
AAACTGTACT	0	0	0	0	3	2.91908
AAACTGTCTC	0	0	0	0	2	1.94606
AAACTGTCTT	0	0	1	1.08887	1	0.973028
AAACTGTGAT	0	0	0	0	1	0.973028	13679	Rattus norvegicus transcribed sequences
AAACTGTGTC	0	0	2	2.17775	0	0
AAACTGTTTC	0	0	0	0	1	0.973028	101505	Rattus norvegicus similar to nuclear protein, NP220 (LOC312491), mRNA
AAACTGTTTG	1	0.814246	6	6.53324	4	3.89211
AAACTGTTTT	4	3.25698	0	0	1	0.973028	11746	Rattus norvegicus transcribed sequences
AAACTTAATT	2	1.62849	5	5.44437	2	1.94606	11823	Rattus norvegicus transcribed sequence with strong similarity to protein ref:NP_062559.1 (H.sapiens) hypothetical protein 628 [Homo sapiens]
AAACTTACAG	0	0	0	0	2	1.94606	18496	Rattus norvegicus similar to Nmi protein (LOC311021), mRNA
AAACTTACCC	0	0	2	2.17775	0	0
AAACTTCATA	2	1.62849	0	0	1	0.973028
AAACTTCTGC	1	0.814246	0	0	0	0
AAACTTCTGT	11	8.95671	4	4.3555	1	0.973028
AAACTTGAAA	0	0	0	0	1	0.973028
AAACTTGAAG	0	0	0	0	1	0.973028
AAACTTGAGG	0	0	3	3.26662	0	0	93045	ATPase, H+ transporting, lysosomal (vacuolar proton pump), subunit 1
AAACTTGCAA	1	0.814246	0	0	1	0.973028
AAACTTGCCA	1	0.814246	0	0	1	0.973028	8538	splicing factor, arginine/serine-rich (transformer 2 Drosophila homolog) 10
AAACTTGGCT	0	0	2	2.17775	0	0
AAACTTGGGC	1	0.814246	1	1.08887	0	0	4102	endothelial differentiation sphingolipid G-protein-coupled receptor 1
AAACTTGGTG	0	0	0	0	1	0.973028
AAACTTGTCT	3	2.44274	0	0	0	0
AAACTTGTGG	0	0	0	0	2	1.94606	34493	Rattus norvegicus transcribed sequence with weak similarity to protein ref:NP_005484.1 (H.sapiens) RAN binding protein 9; novel centrosomal protein RanBPM; ran binding protein, centrosomal [Homo sapiens]
AAACTTTCTT	1	0.814246	0	0	0	0
AAACTTTGAG	1	0.814246	2	2.17775	0	0
AAACTTTGCA	0	0	0	0	2	1.94606
AAACTTTGCT	0	0	2	2.17775	0	0	24081	Rattus norvegicus transcribed sequences
AAACTTTGTA	0	0	2	2.17775	1	0.973028	23889	Rattus norvegicus transcribed sequences
AAACTTTGTC	1	0.814246	0	0	1	0.973028	41038	Rattus norvegicus transcribed sequences
AAACTTTGTG	0	0	1	1.08887	1	0.973028	37608	Rattus norvegicus transcribed sequence with moderate similarity to protein pir:I60307 (E. coli) I60307 beta-galactosidase, alpha peptide - Escherichia coli
AAACTTTTGC	1	0.814246	1	1.08887	0	0
AAACTTTTGT	0	0	0	0	1	0.973028
AAAGAAAAAA	0	0	0	0	0	0
AAAGAAAAGG	0	0	0	0	1	0.973028
AAAGAAAAGT	0	0	0	0	3	2.91908	22712	Rattus norvegicus transcribed sequence with strong similarity to protein pir:TWHU2D (H.sapiens) TWHU2D transcription initiation factor IID - human
AAAGAAAATG	2	1.62849	0	0	0	0	51683	Rattus norvegicus similar to 5-methylthioadenosine phosphorylase (MTA phosphorylase) (MTAPase) (LOC298227), mRNA
AAAGAAACCC	1	0.814246	0	0	1	0.973028
AAAGAAACTG	0	0	1	1.08887	0	0
AAAGAAAGAT	1	0.814246	0	0	1	0.973028
AAAGAAAGGA	1	0.814246	1	1.08887	3	2.91908
AAAGAAAGGC	1	0.814246	0	0	0	0	22700
AAAGAAAGGT	0	0	0	0	1	0.973028	92571	Rattus norvegicus transcribed sequences
AAAGAAAGTG	1	0.814246	0	0	1	0.973028	93778	Rattus norvegicus transcribed sequence
AAAGAAATAG	0	0	1	1.08887	0	0	7439	Rattus norvegicus transcribed sequences
AAAGAAATCC	1	0.814246	2	2.17775	2	1.94606
AAAGAAATGG	0	0	0	0	2	1.94606
AAAGAAATGT	4	3.25698	1	1.08887	2	1.94606	15889	Rattus norvegicus transcribed sequence with moderate similarity to protein ref:NP_075388.1 (H.sapiens) hypothetical protein FLJ11021 similar to splicing factor, argini [Homo sapiens]
AAAGAACAAG	2	1.62849	0	0	1	0.973028	103376	Rattus norvegicus transcribed sequences
AAAGAACACA	1	0.814246	0	0	2	1.94606
AAAGAACAGT	0	0	1	1.08887	0	0
AAAGAACCCA	11	8.95671	11	11.9776	3	2.91908	2973	Rattus norvegicus similar to TSC-22-like (LOC360780), mRNA
AAAGAACCCC	1	0.814246	1	1.08887	0	0
AAAGAACGCA	0	0	0	0	1	0.973028
AAAGAACGGA	7	5.69972	1	1.08887	0	0	9732	propionyl coenzyme A carboxylase, beta polypeptide
AAAGAACTAA	0	0	1	1.08887	0	0	3602	Rattus norvegicus transcribed sequence with strong similarity to protein sp:Q9UNH7 (H.sapiens) SNX6_HUMAN Sorting nexin 6 (TRAF4-associated factor 2)
AAAGAACTCA	1	0.814246	1	1.08887	0	0	21524	Rattus norvegicus transcribed sequence with weak similarity to protein sp:P15621 (H.sapiens) ZN44_HUMAN Zinc finger protein 44 (Zinc finger protein KOX7) (Gonadotropin inducible transcription repressor-2) (GIOT-2)
AAAGAACTCC	0	0	0	0	3	2.91908
AAAGAACTGT	1	0.814246	2	2.17775	1	0.973028
AAAGAAGAAA	0	0	0	0	2	1.94606	11074	chondroitin sulfate proteoglycan 6
AAAGAAGACT	2	1.62849	3	3.26662	0	0	8411	gamma-aminobutyric acid receptor associated protein
AAAGAAGCAG	7	5.69972	2	2.17775	4	3.89211	22349	Rattus norvegicus transcribed sequence with moderate similarity to protein sp:P42704 (H.sapiens) LPRC_HUMAN 130 kDa leucine-rich protein (LRP 130) (GP130) (Leucine-rich PPR-motif containing protein)
AAAGAAGCGA	4	3.25698	2	2.17775	1	0.973028
AAAGAAGCTG	4	3.25698	2	2.17775	1	0.973028	104215	Rattus norvegicus similar to Nol5a protein (LOC316471), mRNA
AAAGAAGGCT	0	0	0	0	1	0.973028	14595	Rattus norvegicus transcribed sequence with weak similarity to protein pir:T14781 (H.sapiens) T14781 hypothetical protein DKFZp586B1621.1 - human (fragment)
AAAGAAGGGT	1	0.814246	1	1.08887	0	0
AAAGAAGTAC	0	0	0	0	1	0.973028
AAAGAATCGT	1	0.814246	0	0	3	2.91908	26552	Rattus norvegicus transcribed sequences
AAAGAATGAA	2	1.62849	0	0	4	3.89211	7149	carboxypeptidase E
AAAGAATGCT	1	0.814246	0	0	0	0
AAAGAATTAC	1	0.814246	0	0	3	2.91908
AAAGAATTCA	2	1.62849	1	1.08887	0	0	51390	Rattus norvegicus similar to zinc finger protein 101 (LOC314586), mRNA
AAAGAATTTT	0	0	0	0	0	0
AAAGACAAAA	0	0	0	0	2	1.94606	11173	proteasome (prosome, macropain) 26S subunit, ATPase 3
AAAGACAAAG	1	0.814246	5	5.44437	3	2.91908	54447	ferritin, heavy polypeptide 1
AAAGACAACA	1	0.814246	0	0	1	0.973028
AAAGACAAGT	0	0	0	0	1	0.973028
AAAGACAATG	1	0.814246	0	0	1	0.973028
AAAGACAGCT	4	3.25698	2	2.17775	1	0.973028
AAAGACAGTG	0	0	0	0	1	0.973028	67079	potassium channel interacting protein 4
AAAGACCTCA	0	0	0	0	2	1.94606
AAAGACCTGC	0	0	0	0	0	0
AAAGACGAGG	0	0	2	2.17775	2	1.94606	3923	tropomyosin 4
AAAGACGGTG	0	0	0	0	2	1.94606
AAAGACGTGG	0	0	1	1.08887	0	0	20866	Rattus norvegicus transcribed sequences
AAAGACTAAG	0	0	0	0	0	0	19784	Rattus norvegicus similar to murine dendritic cells-lysosome associated membrane glycoprotein (LOC303801), mRNA
AAAGACTATC	0	0	1	1.08887	0	0
AAAGACTATG	0	0	0	0	2	1.94606	102210	Rattus norvegicus similar to aldehyde dehydrogenase family 7, member A1; aldehyde dehydrogenase 7 family, member A1; DNA segment, Chr 18, Wayne State University 181, expressed (LOC291450), mRNA
AAAGACTCTA	0	0	4	4.3555	3	2.91908	18279	Rattus norvegicus transcribed sequence with weak similarity to protein ref:NP_077021.1 (H.sapiens) hypothetical protein MGC5306 [Homo sapiens]
AAAGACTGGG	0	0	0	0	0	0
AAAGACTGGT	1	0.814246	0	0	1	0.973028	63535	Rattus norvegicus transcribed sequences
AAAGACTGTG	8	6.51397	14	15.2442	1	0.973028	98825	Rattus norvegicus transcribed sequence with weak similarity to protein pir:I38968 (H.sapiens) I38968 100 kDa coactivator - human
AAAGACTTGT	1	0.814246	0	0	0	0
AAAGAGAAGA	0	0	2	2.17775	0	0	101152	Rattus norvegicus similar to KIAA1834 protein (LOC362271), mRNA
AAAGAGAAGC	13	10.5852	7	7.62212	4	3.89211
AAAGAGAAGT	0	0	2	2.17775	0	0	21084	Rattus norvegicus transcribed sequences
AAAGAGACCA	0	0	0	0	1	0.973028
AAAGAGAGGA	0	0	0	0	1	0.973028
AAAGAGCAAC	2	1.62849	4	4.3555	4	3.89211	34521	G protein-coupled receptor kinase-interactor 1
AAAGAGCCCA	0	0	0	0	2	1.94606
AAAGAGCCTG	1	0.814246	0	0	0	0
AAAGAGCGCC	0	0	0	0	0	0
AAAGAGCGGC	0	0	0	0	0	0	106704	Rattus norvegicus similar to 2410004L15Rik protein (LOC361472), mRNA
AAAGAGCTGA	1	0.814246	1	1.08887	1	0.973028	174	acetyl-Coenzyme A dehydrogenase, long-chain
AAAGAGCTGG	21	17.0992	20	21.7775	1	0.973028	6017	Rattus norvegicus transcribed sequence with strong similarity to protein pir:S61529 (H.sapiens) S61529 chaperonin CCT gamma chain - human
AAAGAGCTTG	0	0	1	1.08887	0	0	22746	Rattus norvegicus transcribed sequences
AAAGAGGAAA	0	0	1	1.08887	0	0	50510	Rattus norvegicus transcribed sequence with weak similarity to protein ref:NP_009118.1 (H.sapiens) WW domain-containing binding protein 4; formin binding protein 21 [Homo sapiens]
AAAGAGGAAG	1	0.814246	0	0	1	0.973028
AAAGAGGAGA	0	0	0	0	2	1.94606	22580	Rattus norvegicus LOC361455 (LOC361455), mRNA
AAAGAGGCAA	6	4.88548	6	6.53324	0	0
AAAGAGGCCC	2	1.62849	0	0	0	0	18397	Rattus norvegicus transcribed sequences
AAAGAGGTGG	0	0	1	1.08887	0	0	17429	Rattus norvegicus transcribed sequence with strong similarity to protein sp:O60476 (H.sapiens) M1A2_HUMAN Mannosyl-oligosaccharide 1,2-alpha-mannosidase IB (Processing alpha-1,2-mannosidase IB) (Alpha-1,2-mannosidase IB) (Mannosidase alpha class 1A member 2)
AAAGAGGTTT	1	0.814246	0	0	0	0
AAAGAGTACA	1	0.814246	1	1.08887	0	0	4327	coatomer protein complex, subunit beta 1
AAAGAGTATG	2	1.62849	1	1.08887	0	0	35908	Structure specific recognition protein 1
AAAGAGTCTT	3	2.44274	0	0	0	0	8982	Rattus norvegicus transcribed sequence with moderate similarity to protein pdb:1LBG (E. coli) B Chain B, Lactose Operon Repressor Bound To 21-Base Pair Symmetric Operator Dna, Alpha Carbons Only
AAAGAGTGGC	0	0	2	2.17775	0	0
AAAGAGTTTT	1	0.814246	0	0	0	0	34151	synaptobrevin-like 1
AAAGATAAAG	1	0.814246	0	0	1	0.973028
AAAGATAACA	0	0	1	1.08887	0	0	9759	prolactin
AAAGATATGG	0	0	0	0	2	1.94606
AAAGATATTC	0	0	0	0	1	0.973028
AAAGATCACC	0	0	0	0	1	0.973028
AAAGATGAAA	0	0	0	0	2	1.94606	13471	Rattus norvegicus transcribed sequences
AAAGATGAGA	1	0.814246	0	0	0	0
AAAGATGAGC	1	0.814246	0	0	0	0	25217	Rattus norvegicus similar to microfibril-associated glycoprotein-2 (LOC362429), mRNA
AAAGATGCAG	2	1.62849	0	0	0	0
AAAGATGCCT	0	0	0	0	2	1.94606
AAAGATGCGC	0	0	1	1.08887	1	0.973028
AAAGATGGAG	0	0	0	0	2	1.94606	56138	adaptor-related protein complex 2, beta 1 subunit
AAAGATGGCT	0	0	0	0	0	0
AAAGATGGTG	0	0	2	2.17775	2	1.94606	29949	S-adenosylmethionine decarboxylase 1
AAAGATGTGC	21	17.0992	10	10.8887	1	0.973028	14681	Rattus norvegicus similar to novel cell death-regulatory protein GRIM19 (LOC314759), mRNA
AAAGATGTGG	1	0.814246	1	1.08887	0	0	5801	solute carrier family 3, member 2
AAAGATGTTG	0	0	0	0	0	0
AAAGATTATC	0	0	0	0	2	1.94606
AAAGATTATG	0	0	0	0	2	1.94606	2785	sorting nexin 1
AAAGATTCGA	1	0.814246	1	1.08887	1	0.973028
AAAGATTGTG	0	0	0	0	0	0
AAAGATTTAT	2	1.62849	1	1.08887	1	0.973028	15634	Rattus norvegicus transcribed sequences
AAAGATTTTG	13	10.5852	9	9.79986	5	4.86514	846	cytochrome oxidase subunit VIc
AAAGATTTTT	5	4.07123	2	2.17775	0	0	6196	Rattus norvegicus similar to mKIAA1046 protein (LOC307774), mRNA
AAAGCAAAAA	0	0	1	1.08887	1	0.973028
AAAGCAAAAT	1	0.814246	1	1.08887	5	4.86514	92530	rhodopsin
AAAGCAACGT	0	0	0	0	1	0.973028
AAAGCAACTG	5	4.07123	2	2.17775	10	9.73028	3672	heat shock protein 8
AAAGCAAGGT	0	0	0	0	2	1.94606
AAAGCACAGC	0	0	0	0	3	2.91908	23831	Rattus norvegicus transcribed sequences
AAAGCACAGT	0	0	1	1.08887	0	0
AAAGCACATT	1	0.814246	0	0	1	0.973028
AAAGCACCAG	0	0	0	0	0	0
AAAGCAGACA	1	0.814246	1	1.08887	1	0.973028
AAAGCAGCTA	2	1.62849	1	1.08887	0	0	7308	core binding factor beta
AAAGCAGGCT	0	0	0	0	0	0	24471	Rattus norvegicus transcribed sequence with strong similarity to protein sp:Q92759 (H.sapiens) TFH4_HUMAN TFIIH basal transcription factor complex p52 subunit (Basic transcription factor 52 kDa subunit) (BTF2-p52) (General transcription factor IIH polypeptide 4)
AAAGCAGTAA	0	0	1	1.08887	4	3.89211	8796	suppression of tumorigenicity 13 (colon carcinoma) Hsp70-interacting protein
AAAGCAGTGC	1	0.814246	0	0	1	0.973028
AAAGCAGTGT	2	1.62849	0	0	0	0
AAAGCATTTG	5	4.07123	2	2.17775	1	0.973028	90025	blocked early in transport 1 homolog (S. cerevisiae)-like
AAAGCATTTT	0	0	0	0	1	0.973028
AAAGCCAAAA	0	0	0	0	0	0
AAAGCCAAGA	6	4.88548	3	3.26662	3	2.91908	35200	Rattus norvegicus transcribed sequence with strong similarity to protein pdb:1EFV (H.sapiens) B Chain B, Three-Dimensional Structure Of Human Electron Transfer Flavoprotein To 2.1 A Resolution
AAAGCCAGAG	1	0.814246	0	0	1	0.973028	12587	Rattus norvegicus transcribed sequence with strong similarity to protein ref:NP_476516.1 (H.sapiens) hypothetical protein FLJ13340, isoform 1; putative N-acetyltransferase [Homo sapiens]
AAAGCCAGCA	0	0	1	1.08887	0	0	91636	Rattus norvegicus similar to Da2-24 (LOC306253), mRNA
AAAGCCAGGC	1	0.814246	0	0	1	0.973028
AAAGCCCGGA	0	0	2	2.17775	1	0.973028	8515	lipoprotein-binding protein
AAAGCCCGGC	0	0	5	5.44437	0	0
AAAGCCGGCA	0	0	0	0	0	0	977	protein phosphatase 2a, catalytic subunit, beta isoform
AAAGCCGGCC	0	0	31	33.7551	4	3.89211	26857	Rattus norvegicus transcribed sequence with moderate similarity to protein pir:A37343 (H.sapiens) A37343 keratin 13, type I, cytoskeletal, short splice form - human
AAAGCCGGGC	0	0	2	2.17775	0	0
AAAGCCGTTT	0	0	0	0	0	0	8573	Rattus norvegicus transcribed sequence with moderate similarity to protein ref:NP_057682.1 (H.sapiens) DHHC1 protein [Homo sapiens]
AAAGCCTACC	0	0	0	0	1	0.973028
AAAGCCTCAT	0	0	0	0	1	0.973028
AAAGCCTCTA	0	0	0	0	0	0
AAAGCCTCTT	1	0.814246	2	2.17775	1	0.973028
AAAGCCTGGA	0	0	2	2.17775	0	0	18711	Rattus norvegicus transcribed sequence with strong similarity to protein ref:NP_002878.2 (H.sapiens) arginyl-tRNA synthetase [Homo sapiens]
AAAGCCTGGG	0	0	1	1.08887	1	0.973028
AAAGCCTTCG	1	0.814246	1	1.08887	0	0	69966	Rattus norvegicus similar to 2810021H22Rik protein (LOC304468), mRNA
AAAGCCTTTC	0	0	2	2.17775	0	0
AAAGCGGCAT	1	0.814246	1	1.08887	1	0.973028
AAAGCGTTCC	2	1.62849	0	0	0	0
AAAGCGTTTT	0	0	1	1.08887	1	0.973028
AAAGCTAAGA	0	0	1	1.08887	0	0
AAAGCTACTT	0	0	0	0	0	0
AAAGCTAGGA	0	0	2	2.17775	0	0	25771	heterogeneous nuclear ribonucleoprotein A1
AAAGCTATGG	1	0.814246	0	0	0	0	13918	Rattus norvegicus transcribed sequence with strong similarity to protein ref:NP_006521.1 (H.sapiens) glioma-amplified sequence-41 [Homo sapiens]
AAAGCTCAAG	1	0.814246	0	0	1	0.973028	3277	heat shock protein 86
AAAGCTCCCT	0	0	0	0	2	1.94606	9759	prolactin
AAAGCTGAAA	1	0.814246	0	0	1	0.973028
AAAGCTGAAC	2	1.62849	0	0	0	0	99562	Rattus norvegicus similar to 3000004N20Rik protein (LOC313069), mRNA
AAAGCTGACC	0	0	0	0	1	0.973028	37959	Rattus norvegicus transcribed sequences
AAAGCTGAGG	1	0.814246	0	0	0	0
AAAGCTGAGT	0	0	1	1.08887	1	0.973028
AAAGCTGCCT	1	0.814246	0	0	2	1.94606	6791	Rattus norvegicus transcribed sequences
AAAGCTGCTG	2	1.62849	0	0	0	0
AAAGCTGGAG	0	0	3	3.26662	0	0	2064	dynein, cytoplasmic, light intermediate chain 1
AAAGCTGGAT	2	1.62849	0	0	0	0
AAAGCTGGGA	1	0.814246	0	0	0	0	95395	Rattus norvegicus transcribed sequence
AAAGCTGGGC	1	0.814246	0	0	0	0
AAAGCTGGTT	0	0	1	1.08887	1	0.973028
AAAGCTGTTT	0	0	0	0	1	0.973028
AAAGCTTATA	0	0	0	0	2	1.94606	5845	Rattus norvegicus transcribed sequence with moderate similarity to protein pdb:1LBG (E. coli) B Chain B, Lactose Operon Repressor Bound To 21-Base Pair Symmetric Operator Dna, Alpha Carbons Only
AAAGCTTGAC	0	0	1	1.08887	0	0	82563	Rattus norvegicus transcribed sequences
AAAGCTTGTC	0	0	1	1.08887	1	0.973028
AAAGCTTGTT	6	4.88548	1	1.08887	1	0.973028	18277	Rattus norvegicus transcribed sequence with moderate similarity to protein ref:NP_000534.1 (H.sapiens) sphingomyelin phosphodiesterase 1, acid lysosomal (acid sphingom; sphingomyelin phosphodiesterase-1, acid lysosomal [Homo sapiens]
AAAGGAAAAA	0	0	1	1.08887	1	0.973028	31861	Rattus norvegicus transcribed sequence with moderate similarity to protein ref:NP_073597.1 (H.sapiens) chromosome 20 open reading frame 81 [Homo sapiens]
AAAGGAAACC	0	0	1	1.08887	1	0.973028	12728	Rattus norvegicus transcribed sequences
AAAGGAAATG	0	0	0	0	0	0
AAAGGAACAG	1	0.814246	0	0	0	0
AAAGGAACCC	1	0.814246	0	0	0	0
AAAGGAACGA	0	0	6	6.53324	0	0
AAAGGAAGAG	3	2.44274	15	16.3331	0	0
AAAGGAAGCT	0	0	1	1.08887	1	0.973028
AAAGGAAGGG	1	0.814246	0	0	1	0.973028
AAAGGAAGTG	0	0	0	0	1	0.973028	106203	Rattus norvegicus similar to nebulin-related anchoring protein isoform S (LOC307982), mRNA
AAAGGAATGG	0	0	0	0	3	2.91908
AAAGGACACA	1	0.814246	0	0	1	0.973028
AAAGGACACT	2	1.62849	0	0	3	2.91908	11475	Rattus norvegicus transcribed sequence with moderate similarity to protein ref:NP_079491.1 (H.sapiens) pseudouridylate synthase 1; pseudouridine synthase 1 [Homo sapiens]
AAAGGACAGC	0	0	1	1.08887	1	0.973028
AAAGGACAGG	0	0	0	0	2	1.94606	2168	Rattus norvegicus similar to zinc finger, HIT domain containing 1; putative cyclin G1 interacting protein; zinc finger protein, subfamily 4A (HIT domain containing), member 1 (LOC360784), mRNA
AAAGGACCAA	4	3.25698	10	10.8887	0	0	19241	Rattus norvegicus transcribed sequence with moderate similarity to protein pdb:1LBG (E. coli) B Chain B, Lactose Operon Repressor Bound To 21-Base Pair Symmetric Operator Dna, Alpha Carbons Only
AAAGGACCTC	0	0	0	0	1	0.973028
AAAGGACCTT	2	1.62849	0	0	0	0
AAAGGACGTG	1	0.814246	2	2.17775	0	0	68996	Rattus norvegicus similar to COX15 gene product (LOC309391), mRNA
AAAGGACTAT	0	0	0	0	0	0
AAAGGACTCC	0	0	0	0	1	0.973028
AAAGGACTCT	0	0	0	0	2	1.94606	8623	Rattus norvegicus transcribed sequences
AAAGGACTGT	1	0.814246	0	0	0	0
AAAGGAGAAA	9	7.32821	1	1.08887	0	0	62944	Rattus norvegicus transcribed sequence with weak similarity to protein ref:NP_055541.1 (H.sapiens) KIAA0775 gene product [Homo sapiens]
AAAGGAGAAG	5	4.07123	1	1.08887	1	0.973028	40877	Rattus norvegicus transcribed sequence with strong similarity to protein ref:NP_055776.1 (H.sapiens) KIAA0871 protein [Homo sapiens]
AAAGGAGACG	0	0	0	0	1	0.973028
AAAGGAGAGA	2	1.62849	0	0	2	1.94606	1659	Rattus norvegicus similar to germinal histone H4 gene (LOC295277), mRNA
AAAGGAGATG	14	11.3994	14	15.2442	3	2.91908
AAAGGAGGAG	0	0	0	0	2	1.94606	92310	taste receptor, type 1, member 2
AAAGGATGAG	1	0.814246	0	0	0	0
AAAGGATGTG	0	0	0	0	0	0
AAAGGATTCA	2	1.62849	0	0	0	0
AAAGGCAAAA	0	0	0	0	1	0.973028	58	afadin
AAAGGCAAAG	6	4.88548	8	8.71099	8	7.78422	11200	endothelial differentiation, lysophosphatidic acid G-protein-coupled receptor, 2
AAAGGCAAGA	0	0	1	1.08887	0	0	8522	Rattus norvegicus transcribed sequences
AAAGGCAGAA	1	0.814246	0	0	1	0.973028	100521	Rattus norvegicus similar to ENSANGP00000007489 (LOC362144), mRNA
AAAGGCAGAG	0	0	0	0	1	0.973028
AAAGGCAGGA	4	3.25698	3	3.26662	1	0.973028	100955
AAAGGCAGGG	2	1.62849	2	2.17775	0	0
AAAGGCATCA	0	0	12	13.0665	4	3.89211	22797	Rattus norvegicus transcribed sequences
AAAGGCCAAA	2	1.62849	0	0	2	1.94606
AAAGGCCACT	5	4.07123	0	0	0	0	812	Rattus norvegicus transcribed sequences
AAAGGCGCTG	0	0	1	1.08887	0	0
AAAGGCTCCT	2	1.62849	0	0	1	0.973028	50386	Rattus norvegicus transcribed sequence with weak similarity to protein ref:NP_003176.1 (H.sapiens) TBP-associated factor 4; TATA box binding protein (TBP)-associated factor, RNA polymerase II, C1, 130kD; TAF4A RNA polymerase II, TATA box binding protein (TBP)-associated factor, 135 kD; transcription initiation factor TFIID 135 kD subunit [Homo sapiens]
AAAGGCTCTG	0	0	0	0	2	1.94606
AAAGGCTGGT	0	0	1	1.08887	1	0.973028	39316	Rattus norvegicus transcribed sequence with strong similarity to protein pdb:1LBG (E. coli) B Chain B, Lactose Operon Repressor Bound To 21-Base Pair Symmetric Operator Dna, Alpha Carbons Only
AAAGGCTTTG	0	0	0	0	2	1.94606
AAAGGGAACG	0	0	2	2.17775	0	0
AAAGGGACAG	1	0.814246	0	0	1	0.973028
AAAGGGACAT	4	3.25698	3	3.26662	3	2.91908	22509	Rattus norvegicus transcribed sequence with weak similarity to protein sp:Q9UHZ2 (H.sapiens) PA73_HUMAN Protein PRO1073/PRO2853
AAAGGGACCA	0	0	1	1.08887	0	0
AAAGGGACCT	1	0.814246	0	0	0	0	18947	paralemmin
AAAGGGATAA	0	0	2	2.17775	0	0	89906	TRAF family member-associated Nf-kappa B activator
AAAGGGCAAA	0	0	1	1.08887	1	0.973028
AAAGGGCATT	1	0.814246	0	0	0	0
AAAGGGCCAC	1	0.814246	0	0	0	0
AAAGGGCCCT	0	0	0	0	2	1.94606	3368	Rattus norvegicus similar to Nit protein 2 (LOC288174), mRNA
AAAGGGCCGG	1	0.814246	0	0	0	0
AAAGGGGACA	0	0	0	0	1	0.973028	98839	tissue inhibitor of metalloproteinase 3
AAAGGGGATT	0	0	0	0	1	0.973028
AAAGGGGCCT	1	0.814246	1	1.08887	0	0
AAAGGGGGGC	0	0	2	2.17775	0	0
AAAGGGGGGG	1	0.814246	0	0	2	1.94606
AAAGGGTAAG	1	0.814246	0	0	1	0.973028
AAAGGGTCCC	0	0	0	0	1	0.973028
AAAGGGTGGT	4	3.25698	0	0	5	4.86514
AAAGGTATGT	0	0	0	0	2	1.94606
AAAGGTCAAC	2	1.62849	0	0	0	0
AAAGGTCATC	0	0	1	1.08887	1	0.973028
AAAGGTCGAG	0	0	1	1.08887	0	0	1214	ribosomal protein L24
AAAGGTGGAA	5	4.07123	11	11.9776	7	6.81119	21570	Rattus norvegicus transcribed sequences
AAAGGTGGGT	1	0.814246	0	0	3	2.91908
AAAGGTGTTA	0	0	0	0	1	0.973028	6959	programmed cell death 2
AAAGGTTCCC	1	0.814246	0	0	2	1.94606
AAAGGTTGGT	1	0.814246	1	1.08887	0	0
AAAGGTTTCT	8	6.51397	1	1.08887	0	0
AAAGTAAAAA	0	0	0	0	3	2.91908
AAAGTAAAAG	3	2.44274	0	0	4	3.89211	99568	Rattus norvegicus similar to Protoporphyrinogen oxidase (LOC289219), mRNA
AAAGTAAACA	1	0.814246	0	0	0	0	106029	Rattus norvegicus similar to RIKEN cDNA 5730406I15 (LOC293142), mRNA
AAAGTAAAGG	1	0.814246	0	0	2	1.94606
AAAGTAAATG	0	0	1	1.08887	1	0.973028
AAAGTACCTG	1	0.814246	0	0	0	0	15775	Rattus norvegicus transcribed sequence with weak similarity to protein pir:S27962 (H.sapiens) S27962 modulator recognition factor 1 - human (fragment)
AAAGTAGGTG	1	0.814246	1	1.08887	0	0
AAAGTATATT	0	0	0	0	3	2.91908	18262	Rattus norvegicus transcribed sequences
AAAGTATGTA	0	0	1	1.08887	1	0.973028	17952	Rattus norvegicus transcribed sequences
AAAGTATGTC	0	0	1	1.08887	0	0
AAAGTATTCC	0	0	4	4.3555	0	0	106784	Rattus norvegicus transcribed sequences
AAAGTATTTT	1	0.814246	0	0	7	6.81119	30620
AAAGTCAAAA	0	0	1	1.08887	1	0.973028
AAAGTCAAAT	0	0	0	0	1	0.973028	7361	Rattus norvegicus transcribed sequence with moderate similarity to protein ref:NP_116249.1 (H.sapiens) hypothetical protein FLJ14909 [Homo sapiens]
AAAGTCAATC	0	0	1	1.08887	1	0.973028
AAAGTCAATT	1	0.814246	2	2.17775	0	0
AAAGTCACGG	1	0.814246	1	1.08887	0	0
AAAGTCAGGG	0	0	0	0	0	0
AAAGTCATCC	0	0	0	0	2	1.94606
AAAGTCATCT	3	2.44274	10	10.8887	20	19.4606	24727	tropomyosin isoform 6
AAAGTCATTC	0	0	0	0	2	1.94606
AAAGTCATTG	3	2.44274	1	1.08887	0	0	87540	tropomyosin 1, alpha
AAAGTCCAAG	1	0.814246	1	1.08887	0	0
AAAGTCCCTT	0	0	0	0	0	0
AAAGTCCTTT	0	0	2	2.17775	0	0	53915	PV-1
AAAGTCGAGT	1	0.814246	2	2.17775	0	0	11307	thyroid hormone receptor alpha
AAAGTCTAGA	0	0	0	0	0	0
AAAGTCTGGA	4	3.25698	0	0	0	0	17619	Rattus norvegicus transcribed sequence with moderate similarity to protein pdb:1LBG (E. coli) B Chain B, Lactose Operon Repressor Bound To 21-Base Pair Symmetric Operator Dna, Alpha Carbons Only
AAAGTCTTCT	2	1.62849	0	0	0	0
AAAGTGAAAT	0	0	1	1.08887	0	0	35615	Rattus norvegicus transcribed sequence with moderate similarity to protein sp:P00722 (E. coli) BGAL_ECOLI Beta-galactosidase (Lactase)
AAAGTGAAGA	1	0.814246	1	1.08887	0	0	39152	Rattus norvegicus transcribed sequence with strong similarity to protein ref:NP_112179.1 (H.sapiens) hypothetical protein DKFZp586K0717 [Homo sapiens]
AAAGTGAGGG	0	0	1	1.08887	3	2.91908
AAAGTGAGGT	5	4.07123	3	3.26662	9	8.75725	79674	Rattus norvegicus transcribed sequence with strong similarity to protein sp:P00722 (E. coli) BGAL_ECOLI Beta-galactosidase (Lactase)
AAAGTGAGTT	1	0.814246	1	1.08887	0	0
AAAGTGATCA	1	0.814246	0	0	0	0	8331	Rattus norvegicus transcribed sequences
AAAGTGATGC	0	0	2	2.17775	0	0	44616	protease, cysteine, 1 (legumain)
AAAGTGCCAA	1	0.814246	0	0	0	0
AAAGTGCCCA	0	0	0	0	0	0	25279	Rattus norvegicus similar to RIKEN cDNA 2810470K21 gene (LOC299415), mRNA
AAAGTGCGAG	0	0	0	0	1	0.973028
AAAGTGCTAT	1	0.814246	1	1.08887	0	0	88804	jagged 1
AAAGTGGAAG	0	0	0	0	2	1.94606
AAAGTGGAAT	0	0	0	0	0	0	17160	growth arrest specific 7
AAAGTGGACA	0	0	0	0	1	0.973028	7825	Rattus norvegicus transcribed sequences
AAAGTGGACC	1	0.814246	0	0	1	0.973028	102146	Rattus norvegicus transcribed sequence with strong similarity to protein pir:JW0079 (H.sapiens) JW0079 heterogeneous nuclear ribonucleoprotein homolog JKTBP [imported] - human
AAAGTGGACG	2	1.62849	0	0	1	0.973028	22956	Rattus norvegicus transcribed sequence with strong similarity to protein ref:NP_057050.1 (H.sapiens) hypothetical 43.2 Kd protein [Homo sapiens]
AAAGTGGGAG	0	0	0	0	1	0.973028	91361	glutamate receptor, ionotropic, 2
AAAGTGGGCG	3	2.44274	0	0	1	0.973028	17135	Rattus norvegicus transcribed sequence with strong similarity to protein ref:NP_065650.1 (M.musculus) BING1 [Mus musculus]
AAAGTGTAAG	0	0	0	0	1	0.973028
AAAGTGTATT	2	1.62849	1	1.08887	0	0	20274	Rattus norvegicus transcribed sequence with moderate similarity to protein pdb:1LBG (E. coli) B Chain B, Lactose Operon Repressor Bound To 21-Base Pair Symmetric Operator Dna, Alpha Carbons Only
AAAGTGTCAG	1	0.814246	0	0	3	2.91908	8782	Rattus norvegicus transcribed sequences
AAAGTGTCTC	0	0	1	1.08887	0	0
AAAGTGTCTT	9	7.32821	2	2.17775	0	0	11404	latexin
AAAGTGTGAC	0	0	0	0	2	1.94606
AAAGTTACTT	0	0	0	0	1	0.973028
AAAGTTATTT	1	0.814246	1	1.08887	14	13.6224
AAAGTTCAGA	1	0.814246	0	0	1	0.973028	53928	Rattus norvegicus transcribed sequences
AAAGTTCATT	0	0	1	1.08887	0	0
AAAGTTCGCA	0	0	1	1.08887	2	1.94606	11675	cofilin 1
AAAGTTCTGG	0	0	0	0	1	0.973028
AAAGTTGAAC	1	0.814246	0	0	1	0.973028
AAAGTTGGCT	0	0	2	2.17775	2	1.94606	22769	Rattus norvegicus transcribed sequence with strong similarity to protein ref:NP_035403.1 (M.musculus) xenotropic and polytropic retrovirus receptor 1; receptor for MCF virus 1; suppressor of yeast G<a> deletion [Mus musculus]
AAAGTTGTAT	0	0	0	0	7	6.81119	4001	Rattus norvegicus transcribed sequences
AAAGTTTATT	0	0	0	0	2	1.94606	92112	Rattus norvegicus transcribed sequences
AAAGTTTCCT	1	0.814246	1	1.08887	0	0
AAAGTTTCTT	0	0	2	2.17775	1	0.973028
AAAGTTTGAG	1	0.814246	0	0	0	0
AAAGTTTGTA	0	0	0	0	6	5.83817
AAATAAAAAA	2	1.62849	2	2.17775	5	4.86514	44150	Rattus norvegicus transcribed sequence
AAATAAAAAC	21	17.0992	47	51.1771	39	37.9481
AAATAAAAAG	0	0	0	0	2	1.94606
AAATAAAAAT	0	0	0	0	0	0	91742	Rattus norvegicus transcribed sequences
AAATAAAACA	2	1.62849	0	0	4	3.89211	22244	Rattus norvegicus transcribed sequences
AAATAAAACC	7	5.69972	15	16.3331	8	7.78422
AAATAAAACT	167	135.979	332	361.506	252	245.203	5875	tuberous sclerosis 2
AAATAAAAGT	1	0.814246	0	0	4	3.89211	41009
AAATAAAATG	0	0	0	0	4	3.89211	40465	Rattus norvegicus transcribed sequences
AAATAAAATT	0	0	0	0	1	0.973028	34903	gastric intrinsic factor
AAATAAACAA	1	0.814246	0	0	1	0.973028	94621	Rattus norvegicus transcribed sequence with strong similarity to protein ref:NP_001424.1 (H.sapiens) ER to nucleus signalling 1 [Homo sapiens]
AAATAAACCC	0	0	1	1.08887	0	0	19548	Rattus norvegicus transcribed sequence with strong similarity to protein ref:NP_079695.1 (M.musculus) RIKEN cDNA 1110059G10 [Mus musculus]
AAATAAACCT	1	0.814246	1	1.08887	3	2.91908	105234	Rattus norvegicus similar to RIKEN cDNA 2400002D02 (LOC311903), mRNA
AAATAAACTC	1	0.814246	9	9.79986	7	6.81119	43606	Rattus norvegicus transcribed sequences
AAATAAACTT	0	0	0	0	1	0.973028	16644	Rattus norvegicus transcribed sequence with weak similarity to protein ref:NP_006811.1 (H.sapiens) chromosome 1 open reading frame 29; hypothetical protein, expressed in osteoblast [Homo sapiens]
AAATAAAGAG	0	0	1	1.08887	8	7.78422	41527	Rattus norvegicus transcribed sequence with strong similarity to protein sp:P00722 (E. coli) BGAL_ECOLI Beta-galactosidase (Lactase)
AAATAAAGCT	1	0.814246	1	1.08887	1	0.973028
AAATAAAGTC	1	0.814246	0	0	0	0	2163	agrin
AAATAAAGTT	0	0	1	1.08887	4	3.89211	30314	Rattus norvegicus transcribed sequence with weak similarity to protein ref:NP_060171.1 (H.sapiens) hypothetical protein FLJ20185 [Homo sapiens]
AAATAAATAA	2	1.62849	0	0	5	4.86514	22310	Rattus norvegicus transcribed sequence with strong similarity to protein pir:T09476 (H.sapiens) T09476 hypothetical protein - human
AAATAAATCT	1	0.814246	2	2.17775	1	0.973028	1663	solute carrier family 6, member 4
AAATAAATGC	0	0	0	0	4	3.89211	16806	Rattus norvegicus transcribed sequences
AAATAAATGT	2	1.62849	1	1.08887	8	7.78422	104529	Rattus norvegicus transcribed sequence with moderate similarity to protein sp:Q9NV58 (H.sapiens) RN19_HUMAN RING finger protein 19 (Dorfin) (Double ring-finger protein) (p38 protein)
AAATAAATTG	0	0	0	0	2	1.94606
AAATAAATTT	0	0	0	0	1	0.973028	33095	potassium voltage gated channel, Shaw-related subfamily, member 1
AAATAACGGT	0	0	0	0	0	0	3369	phosphoglycerate kinase 1
AAATAACTAA	0	0	0	0	2	1.94606
AAATAACTCC	2	1.62849	0	0	0	0	13827	Rattus norvegicus transcribed sequences
AAATAACTTT	0	0	1	1.08887	0	0	6187	cellular nucleic acid binding protein
AAATAAGATC	1	0.814246	1	1.08887	1	0.973028
AAATAAGTCT	1	0.814246	0	0	6	5.83817
AAATAATCAA	2	1.62849	0	0	0	0
AAATAATCCT	0	0	0	0	1	0.973028
AAATAATGTA	1	0.814246	0	0	0	0
AAATAATTTA	1	0.814246	0	0	2	1.94606
AAATAATTTT	1	0.814246	0	0	0	0	17661	glycine amidinotransferase (L-arginine:glycine amidinotransferase)
AAATACAAAA	0	0	0	0	2	1.94606	93	CTD-binding SR-like rA1
AAATACAACT	0	0	2	2.17775	1	0.973028
AAATACACGG	6	4.88548	0	0	0	0
AAATACAGCA	1	0.814246	0	0	1	0.973028	7983	Rattus norvegicus transcribed sequences
AAATACAGTC	3	2.44274	1	1.08887	9	8.75725
AAATACAGTT	0	0	0	0	1	0.973028
AAATACTAAC	1	0.814246	1	1.08887	0	0	13768	Rattus norvegicus similar to Pax transcription activation domain interacting protein PTIP (LOC311944), mRNA
AAATACTCTG	0	0	0	0	1	0.973028	51134	Rattus norvegicus transcribed sequence with moderate similarity to protein pdb:1LBG (E. coli) B Chain B, Lactose Operon Repressor Bound To 21-Base Pair Symmetric Operator Dna, Alpha Carbons Only
AAATACTTTT	1	0.814246	0	0	1	0.973028
AAATAGAACT	1	0.814246	0	0	2	1.94606
AAATAGACAA	0	0	0	0	1	0.973028	3466	Rattus norvegicus transcribed sequence with strong similarity to protein ref:NP_064387.1 (M.musculus) kidney predominant protein NCU-G1 [Mus musculus]
AAATAGAGGC	2	1.62849	0	0	0	0	105111	Rattus norvegicus similar to chondroitin beta1,4 N-acetylgalactosaminyltransferase (LOC306375), mRNA
AAATAGATCC	20	16.2849	4	4.3555	23	22.3796	22255	beta-catenin
AAATAGATGT	0	0	0	0	0	0	6290	ornithine decarboxylase antizyme inhibitor
AAATAGATTA	1	0.814246	0	0	2	1.94606	101809	Rattus norvegicus transcribed sequences
AAATAGATTC	1	0.814246	0	0	0	0
AAATAGATTT	0	0	0	0	1	0.973028	2078	tumor differentially expressed 1, like
AAATAGGATC	0	0	1	1.08887	3	2.91908
AAATAGTACG	0	0	1	1.08887	0	0	7567	Rattus norvegicus transcribed sequences
AAATATCTTG	3	2.44274	0	0	1	0.973028
AAATATGGAT	1	0.814246	0	0	1	0.973028
AAATATGTAG	0	0	1	1.08887	0	0	31723	Rattus norvegicus transcribed sequences
AAATATGTGA	0	0	1	1.08887	1	0.973028	23230	Rattus norvegicus transcribed sequence with strong similarity to protein pir:S69890 (H.sapiens) S69890 mitogen inducible gene mig-2 - human
AAATATTCCA	0	0	1	1.08887	2	1.94606	94278	Rattus norvegicus transcribed sequence
AAATATTGAT	0	0	2	2.17775	2	1.94606	14712	Rattus norvegicus transcribed sequence with weak similarity to protein pir:S38165 (S. cerevisiae) S38165 hypothetical protein YKR087c - yeast (Saccharomyces cerevisiae)
AAATATTGGT	1	0.814246	0	0	1	0.973028
AAATATTTCA	0	0	1	1.08887	1	0.973028
AAATATTTGT	0	0	0	0	1	0.973028	37277	electron-transferring-flavoprotein dehydrogenase
AAATCAAAAC	1	0.814246	0	0	0	0	104529	Rattus norvegicus transcribed sequence with moderate similarity to protein sp:Q9NV58 (H.sapiens) RN19_HUMAN RING finger protein 19 (Dorfin) (Double ring-finger protein) (p38 protein)
AAATCAAAAG	1	0.814246	3	3.26662	1	0.973028
AAATCAACCC	2	1.62849	6	6.53324	5	4.86514
AAATCAAGGT	2	1.62849	0	0	1	0.973028
AAATCACAAC	0	0	0	0	1	0.973028
AAATCACACT	0	0	1	1.08887	0	0	51945	Rattus norvegicus transcribed sequence with weak similarity to protein ref:NP_254274.1 (H.sapiens) DVS27-related protein [Homo sapiens]
AAATCACTCA	2	1.62849	0	0	11	10.7033	36610	tumor protein, translationally-controlled 1
AAATCAGAAA	0	0	0	0	6	5.83817
AAATCAGAAT	0	0	0	0	3	2.91908
AAATCAGCCT	0	0	0	0	1	0.973028
AAATCAGGAC	0	0	2	2.17775	0	0
AAATCAGTAA	0	0	0	0	2	1.94606
AAATCAGTGG	0	0	2	2.17775	0	0
AAATCAGTGT	0	0	5	5.44437	0	0
AAATCCAAAC	0	0	0	0	3	2.91908
AAATCCAATT	0	0	1	1.08887	0	0
AAATCCAGAA	0	0	1	1.08887	0	0	48649	Rattus norvegicus transcribed sequences
AAATCCAGGA	3	2.44274	0	0	0	0
AAATCCATTG	0	0	0	0	1	0.973028
AAATCCCAAA	0	0	0	0	1	0.973028
AAATCCCAAT	1	0.814246	0	0	1	0.973028	3545	transforming growth factor beta 1 induced transcript 4
AAATCCCAGA	0	0	0	0	0	0	34087	exportin 1 (CRM1, yeast, homolog)
AAATCCCATC	0	0	0	0	2	1.94606
AAATCCCCGT	1	0.814246	0	0	4	3.89211
AAATCCCGCA	0	0	0	0	2	1.94606
AAATCCCGGT	1	0.814246	0	0	2	1.94606
AAATCCCGTT	12	9.77095	7	7.62212	73	71.031	106906	Rattus norvegicus similar to RIKEN cDNA 2810433K01 (LOC291441), mRNA
AAATCCCTAG	1	0.814246	0	0	1	0.973028
AAATCCGTGG	0	0	0	0	1	0.973028
AAATCCTAGC	1	0.814246	0	0	1	0.973028
AAATCCTAGG	1	0.814246	1	1.08887	0	0	16509	Rattus norvegicus transcribed sequence with strong similarity to protein ref:NP_060720.1 (H.sapiens) hypothetical protein FLJ10871 [Homo sapiens]
AAATCCTCCT	0	0	1	1.08887	0	0
AAATCCTCTA	1	0.814246	0	0	2	1.94606
AAATCCTGCA	0	0	1	1.08887	1	0.973028
AAATCCTGTG	5	4.07123	5	5.44437	1	0.973028
AAATCCTTCT	0	0	0	0	1	0.973028	19436	phenylalkylamine Ca2+ antagonist (emopamil) binding protein
AAATCCTTTC	9	7.32821	0	0	3	2.91908	1653	pleiotrophin
AAATCGAGCC	1	0.814246	3	3.26662	0	0
AAATCGGAAA	2	1.62849	1	1.08887	0	0	3477	Rattus norvegicus cDNA clone MGC:72936 IMAGE:6890712, complete cds
AAATCGGAAC	0	0	1	1.08887	0	0
AAATCGGAGG	44	35.8268	20	21.7775	49	47.6784
AAATCGTTTC	0	0	0	0	1	0.973028	56783	Rattus norvegicus similar to X-linked lymphocyte regulated gene 4 (LOC293841), mRNA
AAATCTAAAT	0	0	2	2.17775	0	0	31087	kinesin heavy chain member 2
AAATCTACAC	1	0.814246	0	0	1	0.973028	12084	Rattus norvegicus similar to 5(3)-deoxyribonucleotidase (LOC363706), mRNA
AAATCTATTT	1	0.814246	0	0	0	0	101830	Rattus norvegicus transcribed sequence with moderate similarity to protein pdb:1LBG (E. coli) B Chain B, Lactose Operon Repressor Bound To 21-Base Pair Symmetric Operator Dna, Alpha Carbons Only
AAATCTGGAA	0	0	3	3.26662	1	0.973028	38720	Rattus norvegicus transcribed sequence with weak similarity to protein sp:O00268 (H.sapiens) T2D3_HUMAN Transcription initiation factor TFIID 135 kDa subunit (TAFII-135) (TAFII135) (TAFII-130) (TAFII130)
AAATCTGGGA	0	0	1	1.08887	0	0	40214	Rattus norvegicus transcribed sequences
AAATCTGGTT	0	0	0	0	1	0.973028
AAATCTGTCC	0	0	0	0	2	1.94606
AAATCTTAAG	0	0	0	0	1	0.973028
AAATCTTAGC	0	0	3	3.26662	15	14.5954
AAATCTTCTC	2	1.62849	1	1.08887	2	1.94606
AAATCTTTAG	0	0	1	1.08887	0	0
AAATCTTTTA	0	0	0	0	2	1.94606
AAATGAAAAC	0	0	0	0	1	0.973028	40126	chorionic somatomammotropin hormone 1
AAATGAAAAG	1	0.814246	0	0	1	0.973028	98	testis enhanced gene transcript
AAATGAAAAT	0	0	1	1.08887	0	0
AAATGAAATC	0	0	2	2.17775	0	0
AAATGAAATG	3	2.44274	0	0	0	0	3502	Rattus norvegicus transcribed sequences
AAATGAACTA	1	0.814246	0	0	4	3.89211	102418	Rattus norvegicus hypothetical gene supported by NM_031561 (LOC360376), mRNA
AAATGAACTG	0	0	0	0	2	1.94606
AAATGAAGAG	0	0	1	1.08887	2	1.94606	13039	Rattus norvegicus transcribed sequences
AAATGAAGGA	0	0	1	1.08887	1	0.973028	98139	Rattus norvegicus vp130S mRNA for hypothetical protein, complete cds
AAATGAAGGT	3	2.44274	4	4.3555	2	1.94606	23709	Rattus norvegicus transcribed sequences
AAATGAAGTG	3	2.44274	1	1.08887	0	0	19721	glutathione reductase
AAATGAATGT	0	0	1	1.08887	2	1.94606	5805	ATPase, Ca++-sequestering
AAATGACACA	0	0	1	1.08887	1	0.973028
AAATGACCAA	1	0.814246	1	1.08887	0	0
AAATGACCAG	3	2.44274	0	0	2	1.94606
AAATGACCTC	1	0.814246	1	1.08887	0	0
AAATGACCTG	1	0.814246	3	3.26662	0	0
AAATGACTCC	0	0	1	1.08887	2	1.94606
AAATGACTTA	0	0	0	0	1	0.973028	77355	Rattus norvegicus transcribed sequence
AAATGAGACC	0	0	0	0	3	2.91908
AAATGAGCAG	0	0	0	0	2	1.94606
AAATGAGGCA	0	0	0	0	0	0
AAATGATAAA	0	0	2	2.17775	0	0
AAATGATTCT	1	0.814246	0	0	1	0.973028	4327	coatomer protein complex, subunit beta 1
AAATGATTGA	0	0	0	0	4	3.89211	55007	ATP synthase, H+ transporting, mitochondrial F1 complex, beta polypeptide
AAATGCAATA	1	0.814246	0	0	2	1.94606	1457	nuclear transcription factor-Y gamma
AAATGCACTA	2	1.62849	1	1.08887	0	0	8365	glutamate-cysteine ligase catalytic subunit
AAATGCAGAG	0	0	0	0	1	0.973028
AAATGCAGTT	7	5.69972	1	1.08887	4	3.89211	993	Rattus norvegicus transcribed sequences
AAATGCCCTC	4	3.25698	0	0	0	0	12444	Rattus norvegicus transcribed sequences
AAATGCCTTG	2	1.62849	0	0	1	0.973028	6666	Rattus norvegicus transcribed sequences
AAATGCGAAC	0	0	0	0	1	0.973028
AAATGCTAAG	0	0	1	1.08887	0	0	56103	Rattus norvegicus transcribed sequence with moderate similarity to protein ref:NP_060909.1 (H.sapiens) hypothetical protein IMPACT [Homo sapiens]
AAATGCTCAG	4	3.25698	0	0	2	1.94606	8497	Rattus norvegicus transcribed sequences
AAATGCTCAT	1	0.814246	0	0	2	1.94606	1110	Rattus norvegicus transcribed sequences
AAATGCTCTA	0	0	0	0	2	1.94606	13634	poly(ADP-ribose) glycohydrolase
AAATGCTGCC	0	0	0	0	2	1.94606	93488	Rattus norvegicus transcribed sequence
AAATGCTGTG	2	1.62849	1	1.08887	2	1.94606
AAATGCTTGG	48	39.0838	6	6.53324	30	29.1908	31991	secreted acidic cysteine rich glycoprotein
AAATGCTTTC	1	0.814246	0	0	1	0.973028
AAATGCTTTG	2	1.62849	0	0	2	1.94606
AAATGGAAAT	0	0	1	1.08887	0	0
AAATGGAACC	1	0.814246	0	0	0	0
AAATGGAACG	1	0.814246	0	0	0	0	94969	myosin heavy chain 11
AAATGGAAGG	0	0	1	1.08887	0	0	4175	Rattus norvegicus similar to chromobox homolog 3; heterochromatin protein HP1 gamma; HP1 gamma homolog; heterochromatin-like protein 1 (LOC366371), mRNA
AAATGGAGCA	0	0	0	0	0	0
AAATGGAGGT	2	1.62849	0	0	1	0.973028	25214	nibrin
AAATGGATGC	1	0.814246	0	0	0	0	58888	Rattus norvegicus transcribed sequences
AAATGGCAGG	0	0	1	1.08887	0	0	1269	Rattus norvegicus transcribed sequence with strong similarity to protein ref:NP_057216.1 (H.sapiens) myelin gene expression factor 2 [Homo sapiens]
AAATGGCATT	0	0	3	3.26662	1	0.973028	77229	Rattus norvegicus transcribed sequence
AAATGGCCTG	1	0.814246	0	0	1	0.973028
AAATGGCTAA	1	0.814246	0	0	0	0
AAATGGCTAT	0	0	0	0	0	0	22143	hepatoma-derived growth factor, related protein 2
AAATGGCTGG	3	2.44274	1	1.08887	0	0	20330	Rattus norvegicus transcribed sequence with strong similarity to protein ref:NP_115635.1 (H.sapiens) hypothetical protein DKFZp434F054 [Homo sapiens]
AAATGGCTTA	0	0	0	0	2	1.94606
AAATGGCTTG	1	0.814246	0	0	3	2.91908	33072	Rattus norvegicus transcribed sequences
AAATGGTCTT	0	0	2	2.17775	0	0	49778	Rattus norvegicus transcribed sequences
AAATGGTTCA	0	0	0	0	3	2.91908
AAATGTACAT	1	0.814246	1	1.08887	0	0	8294	Rattus norvegicus transcribed sequence with strong similarity to protein pir:T46376 (H.sapiens) T46376 hypothetical protein DKFZp434G1619.1 - human (fragment)
AAATGTACTC	1	0.814246	1	1.08887	0	0
AAATGTAGAC	2	1.62849	0	0	0	0	8249	Rattus norvegicus similar to RIKEN cDNA 0610039K22 (LOC361780), mRNA
AAATGTCAGC	0	0	0	0	2	1.94606
AAATGTCTCA	0	0	1	1.08887	1	0.973028
AAATGTGAAG	2	1.62849	2	2.17775	2	1.94606	32015	Rattus norvegicus transcribed sequences
AAATGTGAAT	0	0	0	0	2	1.94606	3242	nuclear pore associated protein
AAATGTGGCC	1	0.814246	0	0	0	0	15950	Vps54-like
AAATGTGGCT	0	0	0	0	0	0	18037	Rattus norvegicus transcribed sequence with weak similarity to protein ref:NP_510490.1 (C.elegans) Human mRNA KIAA0066 predicted protein like [Caenorhabditis elegans]
AAATGTGTTG	1	0.814246	0	0	1	0.973028
AAATGTTGAG	0	0	1	1.08887	1	0.973028
AAATGTTTAT	2	1.62849	0	0	0	0
AAATGTTTTG	0	0	1	1.08887	1	0.973028
AAATTAAAAA	1	0.814246	0	0	0	0	19479	Rattus norvegicus transcribed sequences
AAATTAAAAC	7	5.69972	12	13.0665	10	9.73028	1259	Chorionic somatomammotropin hormone 1 variant; Placental lactogen-1
AAATTAATAA	0	0	0	0	2	1.94606	13858	Rattus norvegicus transcribed sequences
AAATTAATGC	1	0.814246	0	0	0	0	65130	Rattus norvegicus transcribed sequences
AAATTAATGG	0	0	0	0	1	0.973028
AAATTACCCT	0	0	1	1.08887	0	0	19055	Rattus norvegicus transcribed sequences
AAATTACTGG	0	0	1	1.08887	0	0
AAATTAGATC	1	0.814246	0	0	1	0.973028	13650	Rattus norvegicus transcribed sequences
AAATTAGGAA	1	0.814246	0	0	1	0.973028	9507	Rattus norvegicus transcribed sequences
AAATTAGTAT	2	1.62849	0	0	4	3.89211	30644	Rattus norvegicus transcribed sequences
AAATTATAGT	0	0	1	1.08887	2	1.94606
AAATTATATG	1	0.814246	1	1.08887	2	1.94606	8735	Rattus norvegicus transcribed sequence with strong similarity to protein ref:NP_116780.1 (H.sapiens) Sec23 (S. cerevisiae) homolog B; SEC23-like protein B; protein transport protein SEC23B; SEC23-related protein B; transport protein Sec23 isoform B [Homo sapiens]
AAATTATGGT	0	0	2	2.17775	0	0	106361	Rattus norvegicus transcribed sequence with moderate similarity to protein ref:NP_064621.1 (H.sapiens) mitochondrial ribosomal protein L1 [Homo sapiens]
AAATTATTGC	0	0	3	3.26662	0	0	95113	Rattus norvegicus BWK-2 mRNA, complete cds
AAATTCACAG	2	1.62849	0	0	1	0.973028
AAATTCACCT	0	0	0	0	2	1.94606
AAATTCAGAA	1	0.814246	0	0	0	0	29528	Rattus norvegicus transcribed sequences
AAATTCAGTC	0	0	0	0	1	0.973028	1348	Nogo-A
AAATTCATAA	1	0.814246	0	0	1	0.973028
AAATTCATAG	8	6.51397	0	0	3	2.91908	24924	Rattus norvegicus transcribed sequence with weak similarity to protein pir:B34087 (H.sapiens) B34087 hypothetical protein (L1H 3-pr region) - human
AAATTCCCGT	0	0	0	0	2	1.94606	41413	Rattus norvegicus transcribed sequences
AAATTCCCTT	1	0.814246	1	1.08887	2	1.94606	28951	Rattus norvegicus transcribed sequences
AAATTCCTTT	1	0.814246	0	0	1	0.973028	22427	Rattus norvegicus transcribed sequences
AAATTCGTAG	0	0	1	1.08887	1	0.973028
AAATTCGTAT	0	0	0	0	0	0
AAATTCGTTC	0	0	3	3.26662	0	0	98637	Rattus norvegicus similar to Nsap1-pending protein (LOC363113), mRNA
AAATTCTCAA	0	0	1	1.08887	0	0
AAATTCTCCA	2	1.62849	0	0	0	0
AAATTCTCTA	0	0	0	0	4	3.89211	93445	Rattus norvegicus transcribed sequence with moderate similarity to protein ref:NP_078786.1 (H.sapiens) hypothetical protein MGC4368 [Homo sapiens]
AAATTCTGCA	9	7.32821	3	3.26662	10	9.73028	14962	Rattus norvegicus transcribed sequence with strong similarity to protein sp:P00722 (E. coli) BGAL_ECOLI Beta-galactosidase (Lactase)
AAATTCTGCC	0	0	0	0	2	1.94606
AAATTCTGGC	1	0.814246	0	0	0	0
AAATTCTTAG	3	2.44274	0	0	2	1.94606	94327	Rattus norvegicus transcribed sequence
AAATTGAAAC	0	0	0	0	1	0.973028
AAATTGAACA	1	0.814246	7	7.62212	1	0.973028	3040	succinate dehydrogenase complex, subunit D, integral membrane protein
AAATTGAAGA	0	0	1	1.08887	2	1.94606	64718	Rattus norvegicus transcribed sequence with strong similarity to protein ref:NP_061152.1 (H.sapiens) hypothetical protein HDCMC04P [Homo sapiens]
AAATTGAGAA	0	0	0	0	3	2.91908
AAATTGAGGC	2	1.62849	0	0	0	0
AAATTGCAAA	0	0	0	0	2	1.94606
AAATTGCATC	2	1.62849	0	0	0	0
AAATTGCTTC	1	0.814246	0	0	1	0.973028	103422
AAATTGCTTG	0	0	0	0	2	1.94606
AAATTGCTTT	1	0.814246	0	0	5	4.86514	2072	Rattus norvegicus similar to RIKEN cDNA 1810021J13 (LOC300516), mRNA
AAATTGGAAA	1	0.814246	0	0	1	0.973028	23816	Rattus norvegicus transcribed sequences
AAATTGGACA	10	8.14246	12	13.0665	17	16.5415	11656	Rattus norvegicus transcribed sequence with strong similarity to protein ref:NP_055683.1 (H.sapiens) ring finger protein 10; KIAA0262 gene product [Homo sapiens]
AAATTGGAGA	2	1.62849	0	0	0	0	45965	fibroblast growth factor 12
AAATTGGATC	1	0.814246	0	0	0	0	1423	sperm membrane protein (YWK-II)
AAATTGGTGA	1	0.814246	1	1.08887	0	0
AAATTGTAAG	0	0	1	1.08887	1	0.973028	11349	trans-golgi network protein 1
AAATTGTGAA	8	6.51397	17	18.5109	8	7.78422	3318	annexin 5
AAATTGTTCC	1	0.814246	1	1.08887	0	0	3997	proteasome (prosome, macropain) subunit, alpha type 3
AAATTGTTGA	0	0	0	0	1	0.973028
AAATTGTTTA	1	0.814246	1	1.08887	0	0	27	Rattus norvegicus transcribed sequences
AAATTGTTTT	0	0	1	1.08887	3	2.91908
AAATTTAACT	0	0	2	2.17775	1	0.973028	3101	Rattus norvegicus transcribed sequences
AAATTTAAGT	0	0	1	1.08887	1	0.973028
AAATTTAGGA	1	0.814246	2	2.17775	1	0.973028	22778	Rattus norvegicus similar to mitochondrial ribosomal protein L21 CG9730-PA (LOC309140), mRNA
AAATTTATTA	3	2.44274	1	1.08887	2	1.94606	2102	Rattus norvegicus transcribed sequences
AAATTTCAAT	1	0.814246	0	0	1	0.973028
AAATTTCAGT	1	0.814246	0	0	1	0.973028
AAATTTCTAG	1	0.814246	0	0	1	0.973028	12291	Rattus norvegicus transcribed sequence with strong similarity to protein ref:NP_064583.1 (H.sapiens) GK001 protein [Homo sapiens]
AAATTTCTGC	0	0	1	1.08887	2	1.94606
AAATTTGCTT	0	0	0	0	0	0	24630	Rattus norvegicus similar to RIKEN cDNA 2700085E05 (LOC363644), mRNA
AAATTTGGAC	3	2.44274	0	0	2	1.94606
AAATTTGTCC	2	1.62849	0	0	0	0
AAATTTGTTT	0	0	0	0	2	1.94606
AAATTTTAAA	1	0.814246	0	0	3	2.91908	1586
AAATTTTAAG	0	0	0	0	1	0.973028
AAATTTTAGA	0	0	1	1.08887	0	0	3933	ubiquitin-conjugating enzyme E2 variant 2
AAATTTTCTA	0	0	0	0	2	1.94606
AAATTTTGGA	0	0	0	0	3	2.91908	17146	Rattus norvegicus transcribed sequence with weak similarity to protein pir:B54745 (M.musculus) B54745 beta-N-acetylhexosaminidase (EC 3.2.1.52) beta chain - mouse
AAATTTTGTT	1	0.814246	0	0	1	0.973028
AAATTTTTGG	3	2.44274	0	0	0	0
AACAAAAAAA	1	0.814246	1	1.08887	4	3.89211	91245	glutamate decarboxylase 1
AACAAAAAAC	1	0.814246	0	0	1	0.973028
AACAAAAAAT	0	0	7	7.62212	1	0.973028
AACAAAAACT	1	0.814246	1	1.08887	0	0
AACAAAAAGG	0	0	0	0	1	0.973028	52032	Rattus norvegicus transcribed sequences
AACAAAAATC	0	0	1	1.08887	0	0
AACAAAAATT	0	0	0	0	3	2.91908
AACAAAACCA	1	0.814246	1	1.08887	1	0.973028	39124	leucine rich repeat protein 3, neuronal
AACAAAACTG	0	0	1	1.08887	1	0.973028
AACAAAAGCC	2	1.62849	9	9.79986	12	11.6763
AACAAAATCT	0	0	0	0	4	3.89211	7500	DEXRAS1 (Dexras1)
AACAAAATTA	1	0.814246	1	1.08887	12	11.6763
AACAAACCTC	0	0	1	1.08887	1	0.973028
AACAAACGGA	1	0.814246	0	0	2	1.94606
AACAAACGGT	4	3.25698	0	0	3	2.91908	25360	Rattus norvegicus transcribed sequence with strong similarity to protein pdb:1LBG (E. coli) B Chain B, Lactose Operon Repressor Bound To 21-Base Pair Symmetric Operator Dna, Alpha Carbons Only
AACAAACTGG	0	0	1	1.08887	0	0	92313	protein tyrosine phosphatase, receptor-type, M
AACAAAGATA	3	2.44274	0	0	0	0
AACAAAGGAG	0	0	0	0	0	0
AACAAAGGAT	1	0.814246	1	1.08887	0	0	67965	Rattus norvegicus transcribed sequence
AACAAAGGGT	0	0	1	1.08887	0	0
AACAAAGTCA	1	0.814246	0	0	1	0.973028
AACAAATAAA	0	0	0	0	1	0.973028	104916	Rattus norvegicus similar to ASF1 anti-silencing function 1 homolog A (LOC294408), mRNA
AACAAATACT	1	0.814246	0	0	0	0
AACAAATCAA	0	0	2	2.17775	0	0	101597	Rattus norvegicus similar to eukaryotic translation initiation factor 3, subunit 10 theta, 150/170kDa; eukaryotic translation initiation factor 3, subunit 10 (theta, 170kD); Eukaryotic translation initiation factor 3, subunit 10, 170kD; eukaryotic tr ...
AACAAATGCA	0	0	0	0	2	1.94606
AACAAATGGG	0	0	0	0	1	0.973028	15634	Rattus norvegicus transcribed sequences
AACAAATTCT	0	0	0	0	3	2.91908	1717	Rattus norvegicus transcribed sequence with moderate similarity to protein pir:JC5432 (H.sapiens) JC5432 glycoprotein 6-alpha-L-fucosyltransferase (EC 2.4.1.68) precursor - human
AACAAATTTT	0	0	0	0	0	0	99950	Rattus norvegicus similar to ATP-binding cassette sub-family E member 1 (RNase L inhibitor) (Ribonuclease 4 inhibitor) (RNS4I) (HuHP68) (LOC361390), mRNA
AACAACATCA	1	0.814246	0	0	1	0.973028	10521	chimerin (chimaerin) 2
AACAACCAAT	0	0	1	1.08887	0	0	11903	Rattus norvegicus transcribed sequence with moderate similarity to protein ref:NP_115679.1 (H.sapiens) hypothetical protein MGC10940 [Homo sapiens]
AACAACCCCC	3	2.44274	11	11.9776	0	0	3411	Rattus norvegicus similar to RIKEN cDNA 0610042E07 (LOC361501), mRNA
AACAACCTGC	0	0	2	2.17775	1	0.973028	93029	Rattus norvegicus similar to DnaJ (Hsp40) homolog, subfamily B, member 12 (LOC294513), mRNA
AACAACCTTT	0	0	0	0	2	1.94606
AACAACTACG	0	0	1	1.08887	0	0
AACAACTGGC	0	0	0	0	1	0.973028	95269	Rattus norvegicus transcribed sequence with strong similarity to protein sp:P25440 (H.sapiens) BRD2_HUMAN Bromodomain-containing protein 2 (RING3 protein)
AACAACTTTT	2	1.62849	0	0	3	2.91908	19911	Rattus norvegicus transcribed sequence with weak similarity to protein ref:NP_079148.1 (H.sapiens) hypothetical protein FLJ22570 [Homo sapiens]
AACAAGAAAA	0	0	0	0	1	0.973028	23969	Rattus norvegicus transcribed sequence with strong similarity to protein sp:Q15029 (H.sapiens) U5S1_HUMAN 116 kDa U5 small nuclear ribonucleoprotein component (U5 snRNP-specific protein, 116 kDa) (U5-116 kDa)
AACAAGAAAC	0	0	0	0	2	1.94606
AACAAGAGCT	0	0	0	0	1	0.973028
AACAAGAGGA	0	0	1	1.08887	1	0.973028	73125	Rattus norvegicus similar to KIAA0363 (LOC289786), mRNA
AACAAGATTT	0	0	0	0	2	1.94606
AACAAGCTGG	0	0	0	0	2	1.94606
AACAAGGAGG	0	0	1	1.08887	0	0
AACAAGGAGT	4	3.25698	2	2.17775	1	0.973028	3593	succinate dehydrogenase complex, subunit A, flavoprotein (Fp)
AACAAGGATT	0	0	2	2.17775	1	0.973028	35621	Rattus norvegicus transcribed sequence with moderate similarity to protein ref:NP_060406.1 (H.sapiens) hypothetical protein FLJ20707 [Homo sapiens]
AACAAGGGCC	0	0	2	2.17775	0	0
AACAAGTCAA	1	0.814246	0	0	0	0
AACAAGTCAT	4	3.25698	0	0	1	0.973028	101758	Rattus norvegicus Aa1114 mRNA, complete cds
AACAAGTGGA	0	0	0	0	2	1.94606	61360	Rattus norvegicus transcribed sequences
AACAAGTGGG	0	0	0	0	1	0.973028	64639	GRB2-associated binding protein 2
AACAAGTTCA	2	1.62849	0	0	0	0
AACAAGTTTA	0	0	2	2.17775	0	0	3425	carbonyl reductase 1
AACAATAAAA	0	0	2	2.17775	1	0.973028
AACAATAACT	0	0	0	0	2	1.94606
AACAATCGAG	2	1.62849	0	0	0	0
AACAATGGGG	0	0	1	1.08887	2	1.94606	24229	Rattus norvegicus transcribed sequences
AACAATGTTG	0	0	1	1.08887	1	0.973028	10078	testis lipid binding protein
AACAATTAGA	3	2.44274	0	0	3	2.91908
AACAATTTCT	0	0	0	0	3	2.91908
AACAATTTGT	0	0	0	0	2	1.94606
AACACAAAGA	2	1.62849	0	0	0	0	13247	Rattus norvegicus transcribed sequences
AACACAAAGG	0	0	1	1.08887	0	0	4083	S-100 related protein, clone 42C
AACACAACTA	0	0	2	2.17775	1	0.973028
AACACAATCA	1	0.814246	1	1.08887	0	0
AACACACACA	1	0.814246	1	1.08887	0	0
AACACACATT	1	0.814246	2	2.17775	0	0	7075	Rattus norvegicus transcribed sequences
AACACACCAG	1	0.814246	2	2.17775	0	0	16239	Rattus norvegicus transcribed sequences
AACACACCTA	0	0	5	5.44437	0	0	105738	Rattus norvegicus transcribed sequence with moderate similarity to protein pir:S12207 (M.musculus) S12207 hypothetical protein (B2 element) - mouse
AACACACCTG	0	0	1	1.08887	2	1.94606
AACACACGCT	1	0.814246	0	0	2	1.94606
AACACACTCA	0	0	1	1.08887	1	0.973028
AACACACTGT	0	0	1	1.08887	0	0	104042	Rattus norvegicus LOC362014 (LOC362014), mRNA
AACACACTTA	2	1.62849	0	0	0	0
AACACAGAAA	0	0	0	0	0	0
AACACAGAGT	0	0	1	1.08887	0	0	2492	Rattus norvegicus transcribed sequences
AACACAGCAA	0	0	0	0	2	1.94606	54447	ferritin, heavy polypeptide 1
AACACAGCAC	0	0	1	1.08887	0	0	37592	Rattus norvegicus transcribed sequences
AACACAGCCC	1	0.814246	0	0	2	1.94606
AACACAGCCT	2	1.62849	0	0	0	0	3457	Rattus norvegicus cDNA clone MGC:72955 IMAGE:6918453, complete cds
AACACAGGCA	0	0	2	2.17775	1	0.973028	15236	Rattus norvegicus transcribed sequence with moderate similarity to protein ref:NP_065847.1 (H.sapiens) semaphorin 6A1; sema domain, transmembrane domain (TM), and cytoplasmic domain, 6A; semaphorin 6A-1 [Homo sapiens]
AACACATCAA	3	2.44274	1	1.08887	1	0.973028	47962	Rattus norvegicus transcribed sequences
AACACATCAG	4	3.25698	0	0	12	11.6763	6129	Rattus norvegicus transcribed sequence with moderate similarity to protein ref:NP_002964.1 (H.sapiens) ataxin 2; olivopontocerebellar ataxia 2, autosomal dominant [Homo sapiens]
AACACATCTG	23	18.7277	10	10.8887	3	2.91908	10528	ATP-binding cassette, sub-family C (CFTR/MRP), member 9
AACACATTAT	2	1.62849	0	0	0	0
AACACATTTC	0	0	1	1.08887	0	0
AACACCATCA	0	0	0	0	1	0.973028	101232	Rattus norvegicus similar to coat protein gamma-cop (LOC297428), mRNA
AACACCATTT	0	0	0	0	2	1.94606
AACACCCTCC	0	0	1	1.08887	1	0.973028	101722	Rattus norvegicus transcribed sequence with moderate similarity to protein ref:NP_006330.1 (H.sapiens) high-mobility group 20B; Sox-like transcriptional factor [Homo sapiens]
AACACCCTCT	2	1.62849	0	0	1	0.973028	63970	RING finger protein LIRF
AACACCGAGG	1	0.814246	1	1.08887	1	0.973028	9984	lactate dehydrogenase 3, C chain
AACACCTACG	2	1.62849	0	0	0	0
AACACCTCCT	2	1.62849	0	0	0	0	52329	Rattus norvegicus transcribed sequences
AACACCTTCA	1	0.814246	1	1.08887	2	1.94606	8216	tubulin, beta 3
AACACGAAAG	1	0.814246	1	1.08887	1	0.973028	44762	Rattus norvegicus transcribed sequences
AACACGAGCT	0	0	0	0	1	0.973028
AACACGCACG	0	0	0	0	2	1.94606
AACACGCGGC	0	0	1	1.08887	2	1.94606
AACACGGAGC	1	0.814246	0	0	0	0	104930	Rattus norvegicus similar to endothelial monocyte-activating polypeptide (LOC295195), mRNA
AACACGGCAC	1	0.814246	0	0	3	2.91908	3870	Rattus norvegicus transcribed sequence with moderate similarity to protein ref:NP_064713.1 (H.sapiens) hypothetical protein dJ465N24.2.1 [Homo sapiens]
AACACGGGTG	0	0	1	1.08887	1	0.973028
AACACGTTTT	2	1.62849	1	1.08887	2	1.94606	92908	Rattus norvegicus transcribed sequences
AACACTAACG	0	0	0	0	1	0.973028
AACACTACCG	2	1.62849	1	1.08887	0	0
AACACTACGG	26	21.1704	23	25.0441	19	18.4875	4120	Rattus norvegicus similar to Nonhistone chromosomal protein HMG-14 (High-mobility group nucleosome binding domain 1) (LOC360704), mRNA
AACACTATCC	0	0	2	2.17775	0	0
AACACTCATA	4	3.25698	5	5.44437	5	4.86514	17006	Rattus norvegicus transcribed sequence with moderate similarity to protein ref:NP_061819.2 (H.sapiens) N-acetylneuraminic acid phosphate synthase; sialic acid synthase; sialic acid phosphate synthase [Homo sapiens]
AACACTCCGT	0	0	0	0	2	1.94606
AACACTGGCT	1	0.814246	0	0	1	0.973028	22357	protein kinase, AMP-activated, gamma 2 non-catalytic subunit
AACACTTACG	0	0	0	0	0	0
AACACTTCAA	3	2.44274	0	0	0	0	7853	Rattus norvegicus transcribed sequence with moderate similarity to protein ref:NP_510868.1 (H.sapiens) BRCA2 and CDKN1A-interacting protein, isoform BCCIPbeta; BRCA2 and CDKN1A-interacting protein; cdk inhibitor p21 binding protein; BCCIPalpha; BCCIPbeta; TOK-1alpha; TOK-1beta [Homo sapiens]
AACACTTGCA	0	0	1	1.08887	1	0.973028	106313	Rattus norvegicus transcribed sequence with strong similarity to protein pir:T17284 (H.sapiens) T17284 hypothetical protein DKFZp434L0735.1 - human (fragment)
AACACTTGCG	8	6.51397	4	4.3555	5	4.86514	31991	secreted acidic cysteine rich glycoprotein
AACACTTGGA	0	0	0	0	1	0.973028	13495	Rattus norvegicus transcribed sequence with moderate similarity to protein sp:Q15051 (H.sapiens) Y036_HUMAN Hypothetical protein KIAA0036
AACACTTTGC	0	0	0	0	1	0.973028
AACACTTTTG	1	0.814246	1	1.08887	1	0.973028	8714	zygin-related protein
AACACTTTTT	0	0	0	0	3	2.91908	12588	Rattus norvegicus similar to TAFI68 (LOC298918), mRNA
AACAGAAACA	11	8.95671	0	0	6	5.83817	1400	Rattus norvegicus transcribed sequences
AACAGAAATC	0	0	0	0	1	0.973028
AACAGAACTC	0	0	3	3.26662	7	6.81119
AACAGAAGAG	0	0	0	0	0	0
AACAGAAGCA	0	0	0	0	0	0
AACAGAAGGG	0	0	0	0	0	0	77208	Rattus norvegicus transcribed sequence
AACAGAATCA	3	2.44274	0	0	0	0	37	Rattus norvegicus transcribed sequences
AACAGAATTT	1	0.814246	0	0	1	0.973028	6509	Rattus norvegicus transcribed sequences
AACAGACAAA	1	0.814246	1	1.08887	0	0	35469	Rattus norvegicus transcribed sequences
AACAGAGCGG	0	0	1	1.08887	1	0.973028
AACAGAGCTG	2	1.62849	3	3.26662	12	11.6763	6487	Rattus norvegicus transcribed sequences
AACAGAGGCT	1	0.814246	0	0	0	0	8103
AACAGAGTAA	0	0	0	0	4	3.89211	3669	Rattus norvegicus similar to vacuolar ATPase subunit D (LOC299159), mRNA
AACAGAGTAC	0	0	1	1.08887	0	0	3977	Rattus norvegicus transcribed sequence with weak similarity to protein ref:NP_061940.1 (H.sapiens) hypothetical protein FLJ10613 [Homo sapiens]
AACAGAGTTA	0	0	0	0	1	0.973028	14725	Rattus norvegicus transcribed sequence with strong similarity to protein ref:NP_006324.1 (H.sapiens) nuclear DNA-binding protein [Homo sapiens]
AACAGATATT	2	1.62849	0	0	3	2.91908	26876	TORID
AACAGCAAGA	0	0	1	1.08887	0	0
AACAGCACAG	0	0	0	0	1	0.973028	39137	Rattus norvegicus transcribed sequence with moderate similarity to protein ref:NP_075704.1 (M.musculus) RIKEN cDNA 2500003M10 [Mus musculus]
AACAGCAGCA	0	0	0	0	1	0.973028	99261	Rattus norvegicus similar to WW domain binding protein 3 (LOC300225), mRNA
AACAGCAGCC	0	0	4	4.3555	3	2.91908	9146	Rattus norvegicus transcribed sequences
AACAGCAGGA	0	0	0	0	0	0	91607	Rattus norvegicus similar to GLI-Kruppel family member GLI5 (LOC302946), mRNA
AACAGCCAGG	0	0	0	0	0	0	9759	prolactin
AACAGCCAGT	0	0	0	0	2	1.94606
AACAGCCATC	0	0	0	0	1	0.973028
AACAGCCTGC	0	0	2	2.17775	0	0
AACAGCGGCT	3	2.44274	0	0	0	0
AACAGCTGTC	1	0.814246	1	1.08887	0	0	3589	clathrin, heavy polypeptide (Hc)
AACAGCTTGG	0	0	0	0	0	0	104112	Rattus norvegicus similar to PRUNEM1 (LOC310664), mRNA
AACAGGACTT	1	0.814246	2	2.17775	0	0	15760	Rattus norvegicus similar to SAR1a gene homolog (LOC361842), mRNA
AACAGGATAT	1	0.814246	1	1.08887	0	0
AACAGGCAAG	1	0.814246	0	0	0	0
AACAGGGAGC	1	0.814246	2	2.17775	0	0	1775	Rattus norvegicus transcribed sequences
AACAGGGCCA	39	31.7556	8	8.71099	11	10.7033	8587	Rattus norvegicus transcribed sequences
AACAGGGCCC	4	3.25698	0	0	1	0.973028
AACAGGGGCA	0	0	0	0	0	0
AACAGGGGCC	1	0.814246	0	0	1	0.973028
AACAGGGTAA	1	0.814246	0	0	1	0.973028	14807	Rattus norvegicus transcribed sequences
AACAGGGTGG	0	0	0	0	1	0.973028	101497	Rattus norvegicus similar to Hypothetical zinc finger protein KIAA0211 (LOC293038), mRNA
AACAGTCGTG	0	0	3	3.26662	0	0	82412	Rattus norvegicus similar to Almstrom syndrome 1 protein (LOC297408), mRNA
AACAGTCTCG	3	2.44274	0	0	0	0
AACAGTCTTC	1	0.814246	3	3.26662	1	0.973028	8508	Rattus norvegicus transcribed sequences
AACAGTGAAC	1	0.814246	0	0	0	0
AACAGTGACA	1	0.814246	0	0	3	2.91908	3369	phosphoglycerate kinase 1
AACAGTGACC	7	5.69972	7	7.62212	5	4.86514
AACAGTGCAC	2	1.62849	2	2.17775	0	0	102234	Rattus norvegicus similar to C330016H24Rik protein (LOC314162), mRNA
AACAGTGCGG	1	0.814246	0	0	1	0.973028
AACAGTGGGG	1	0.814246	2	2.17775	3	2.91908	3812	Rattus norvegicus transcribed sequences
AACAGTGTCG	2	1.62849	0	0	1	0.973028
AACAGTTAAG	1	0.814246	0	0	1	0.973028
AACAGTTCAC	0	0	2	2.17775	0	0
AACAGTTCCA	0	0	1	1.08887	1	0.973028
AACAGTTCTG	0	0	1	1.08887	1	0.973028
AACAGTTGGG	0	0	0	0	1	0.973028
AACAGTTGTT	1	0.814246	1	1.08887	9	8.75725	44865	myosin Va
AACAGTTTAC	3	2.44274	0	0	0	0
AACATAAAAG	1	0.814246	0	0	1	0.973028
AACATAAAAT	0	0	0	0	1	0.973028	91581	Rattus norvegicus transcribed sequences
AACATAAACT	0	0	3	3.26662	4	3.89211
AACATAAATT	4	3.25698	0	0	6	5.83817
AACATAACCT	0	0	0	0	2	1.94606	11786	Rattus norvegicus similar to Klhl2 protein (LOC290692), mRNA
AACATAACTA	5	4.07123	32	34.844	76	73.9501	50531	cartilage link protein 1
AACATAACTT	0	0	1	1.08887	6	5.83817
AACATACAAC	1	0.814246	0	0	1	0.973028
AACATACAAG	1	0.814246	0	0	4	3.89211
AACATACACT	0	0	0	0	0	0	11559	cathepsin C
AACATACTGC	0	0	0	0	0	0	22876	Rattus norvegicus transcribed sequence with moderate similarity to protein ref:NP_079857.1 (M.musculus) RIKEN cDNA 2810433K01 [Mus musculus]
AACATCAACT	0	0	1	1.08887	0	0
AACATCACCA	0	0	2	2.17775	0	0	101658	Rattus norvegicus similar to Nkd (LOC364952), mRNA
AACATCACTG	0	0	1	1.08887	0	0	63699	Rattus norvegicus transcribed sequences
AACATCAGTG	1	0.814246	1	1.08887	0	0	24557	Rattus norvegicus transcribed sequence with moderate similarity to protein sp:P17257 (H.sapiens) SEC_HUMAN SEC protein
AACATCATAG	1	0.814246	0	0	0	0
AACATCATTA	0	0	0	0	1	0.973028
AACATCCGGA	0	0	2	2.17775	0	0
AACATCGGAG	28	22.7989	5	5.44437	3	2.91908
AACATCGGGA	2	1.62849	0	0	0	0
AACATCTGCT	1	0.814246	0	0	1	0.973028
AACATCTGTC	0	0	1	1.08887	2	1.94606	35607	Rattus norvegicus transcribed sequence with moderate similarity to protein ref:NP_036451.2 (H.sapiens) LIV-1 protein, estrogen regulated [Homo sapiens]
AACATTAAAA	2	1.62849	0	0	2	1.94606	60833	Rattus norvegicus transcribed sequence
AACATTAAAG	1	0.814246	1	1.08887	0	0
AACATTAAAT	1	0.814246	0	0	1	0.973028	1661	Rattus norvegicus transcribed sequences
AACATTAACT	0	0	0	0	2	1.94606
AACATTATTC	1	0.814246	0	0	0	0	21195	Rattus norvegicus similar to RIKEN cDNA 1700010P07 (LOC305684), mRNA
AACATTCCCT	0	0	0	0	2	1.94606	2845	peroxiredoxin 1
AACATTCGCT	0	0	0	0	0	0	7149	carboxypeptidase E
AACATTCTAA	0	0	1	1.08887	4	3.89211
AACATTCTAG	0	0	1	1.08887	0	0
AACATTCTCT	0	0	2	2.17775	2	1.94606
AACATTCTGT	1	0.814246	1	1.08887	0	0	94004	arylsulfatase B
AACATTGACC	0	0	2	2.17775	0	0
AACATTGCAC	2	1.62849	2	2.17775	1	0.973028
AACATTGGAA	1	0.814246	0	0	0	0	100499	Rattus norvegicus similar to RIKEN cDNA 1110013G13 (LOC310856), mRNA
AACATTTAAA	1	0.814246	0	0	1	0.973028	98259	Rattus norvegicus transcribed sequence with moderate similarity to protein pir:A39577 (H.sapiens) A39577 protein-tyrosine kinase (EC 2.7.1.112) JAK1 - human
AACATTTCCA	0	0	0	0	1	0.973028	65530	Rattus norvegicus transcribed sequence with moderate similarity to protein pir:I60307 (E. coli) I60307 beta-galactosidase, alpha peptide - Escherichia coli
AACATTTCCC	1	0.814246	2	2.17775	1	0.973028	14679	Rattus norvegicus transcribed sequence with weak similarity to protein pir:T08700 (H.sapiens) T08700 hypothetical protein DKFZp564G013.1 - human (fragment)
AACATTTCCT	1	0.814246	0	0	1	0.973028
AACATTTCTA	0	0	0	0	1	0.973028
AACATTTGAA	2	1.62849	0	0	6	5.83817	25545	Rattus norvegicus transcribed sequences
AACATTTGCA	10	8.14246	1	1.08887	23	22.3796	16629	procollagen, type I, alpha 2
AACATTTGCC	1	0.814246	0	0	2	1.94606
AACATTTTGC	0	0	1	1.08887	2	1.94606
AACATTTTGG	0	0	1	1.08887	0	0
AACATTTTGT	0	0	1	1.08887	1	0.973028
AACATTTTTG	0	0	0	0	1	0.973028
AACCAAAAAA	2	1.62849	0	0	2	1.94606
AACCAAAACC	0	0	0	0	1	0.973028
AACCAAAATA	1	0.814246	0	0	0	0	18791	Rattus norvegicus transcribed sequences
AACCAAAATG	1	0.814246	0	0	1	0.973028	24906	Rattus norvegicus transcribed sequence with strong similarity to protein ref:NP_079646.1 (M.musculus) RIKEN cDNA 1110018J18 [Mus musculus]
AACCAAAATT	0	0	0	0	0	0
AACCAAAGAG	1	0.814246	0	0	1	0.973028
AACCAAAGGC	0	0	0	0	2	1.94606
AACCAACCCC	1	0.814246	2	2.17775	0	0
AACCAACCGC	0	0	2	2.17775	0	0	24420	secretory carrier membrane protein 5
AACCAACTTG	1	0.814246	1	1.08887	0	0
AACCAAGAGT	0	0	0	0	4	3.89211	24229	Rattus norvegicus transcribed sequences
AACCAAGATC	2	1.62849	4	4.3555	0	0
AACCAAGCTG	0	0	1	1.08887	0	0
AACCAAGGTC	0	0	0	0	0	0	62916	Rattus norvegicus transcribed sequences
AACCAAGTGG	2	1.62849	0	0	0	0	91791	Rattus norvegicus transcribed sequences
AACCACACCC	0	0	1	1.08887	2	1.94606
AACCACACTT	1	0.814246	0	0	0	0
AACCACAGAG	9	7.32821	2	2.17775	10	9.73028	8508	Rattus norvegicus transcribed sequences
AACCACAGGG	0	0	1	1.08887	0	0	17227	Rattus norvegicus similar to TAR (HIV) RNA binding protein 2 (LOC363006), mRNA
AACCACAGTG	0	0	1	1.08887	0	0
AACCACATAC	1	0.814246	0	0	0	0	2784	Rattus norvegicus transcribed sequence with strong similarity to protein ref:NP_006348.1 (H.sapiens) ubiquitin-conjugating enzyme E2E 3 (UBC4/5 homolog, yeast); ubiquitin-conjugating enzyme E2E 3 (homologous to yeast UBC4/5) [Homo sapiens]
AACCACATCA	2	1.62849	1	1.08887	1	0.973028	40171	ribosomal protein S4, X-linked
AACCACCAAG	2	1.62849	0	0	0	0
AACCACGAAC	0	0	1	1.08887	2	1.94606	70277	Rattus norvegicus transcribed sequence with moderate similarity to protein ref:NP_055596.1 (H.sapiens) Rb1-inducible coiled coil protein 1 [Homo sapiens]
AACCACGTAA	1	0.814246	0	0	0	0
AACCACTACG	1	0.814246	1	1.08887	1	0.973028
AACCAGAAAA	1	0.814246	0	0	1	0.973028	263	Rattus norvegicus transcribed sequences
AACCAGAAAG	2	1.62849	0	0	0	0	23462	Rattus norvegicus transcribed sequence with strong similarity to protein ref:NP_056445.1 (H.sapiens) DKFZP566F2124 protein [Homo sapiens]
AACCAGCAAA	0	0	0	0	0	0	101005	Rattus norvegicus similar to Neural Wiskott-Aldrich syndrome protein (N-WASP) (LOC362327), mRNA
AACCAGCCAG	0	0	0	0	0	0
AACCAGCCTT	0	0	2	2.17775	0	0
AACCAGGAAA	2	1.62849	0	0	0	0	1858	Rattus norvegicus similar to Transcription factor BTF3 (RNA polymerase B transcription factor 3) (LOC300187), mRNA
AACCAGGACA	1	0.814246	2	2.17775	0	0	66391	Rattus norvegicus similar to golgi phosphoprotein 4; type II Golgi membrane protein; 130 kDa golgi-localized phosphoprotein; cis Golgi-localized calcium-binding protein (LOC310526), mRNA
AACCAGGAGG	2	1.62849	0	0	2	1.94606	14662	associated molecule with the SH3 domain of STAM
AACCAGGCCT	0	0	1	1.08887	0	0
AACCAGGGAG	0	0	0	0	1	0.973028
AACCAGTGAA	1	0.814246	0	0	0	0	2695	G protein gamma-5 subunit
AACCAGTGAG	2	1.62849	0	0	0	0	51346	Rattus norvegicus transcribed sequences
AACCAGTGCA	0	0	2	2.17775	0	0	2641	Rho interacting protein 3
AACCATAACT	1	0.814246	0	0	5	4.86514
AACCATCAAG	0	0	0	0	1	0.973028
AACCATCACT	0	0	0	0	0	0	36610	tumor protein, translationally-controlled 1
AACCATCGGA	0	0	1	1.08887	0	0
AACCATTAAA	2	1.62849	1	1.08887	2	1.94606	9047	Rattus norvegicus transcribed sequence with strong similarity to protein pir:S21166 (H.sapiens) S21166 adenylosuccinate synthase (EC 6.3.4.4) - human
AACCATTAAT	0	0	0	0	2	1.94606
AACCATTATT	6	4.88548	4	4.3555	10	9.73028	22226	Rattus norvegicus transcribed sequences
AACCATTTAT	1	0.814246	0	0	1	0.973028
AACCCAAACA	0	0	0	0	2	1.94606	100528	Rattus norvegicus similar to Kif2a protein (LOC365665), mRNA
AACCCAAGGT	2	1.62849	1	1.08887	1	0.973028	16216	Rattus norvegicus transcribed sequence with weak similarity to protein sp:P00722 (E. coli) BGAL_ECOLI Beta-galactosidase (Lactase)
AACCCAAGTT	0	0	0	0	1	0.973028	10056	adenosine deaminase, RNA-specific
AACCCACAGA	1	0.814246	0	0	0	0	24854	Rattus norvegicus transcribed sequence with weak similarity to protein ref:NP_501393.1 (C.elegans) K07H8.2a.p [Caenorhabditis elegans]
AACCCACGTC	0	0	2	2.17775	0	0	12921	Rattus norvegicus transcribed sequence with moderate similarity to protein sp:Q93073 (H.sapiens) Y256_HUMAN Hypothetical protein KIAA0256
AACCCAGAAA	1	0.814246	2	2.17775	1	0.973028	82910	coagulation factor 5
AACCCAGAAG	0	0	0	0	2	1.94606
AACCCAGACT	1	0.814246	0	0	1	0.973028
AACCCAGAGC	0	0	0	0	1	0.973028
AACCCAGCAA	0	0	1	1.08887	0	0
AACCCAGGAG	0	0	1	1.08887	0	0
AACCCAGGCT	0	0	2	2.17775	0	0
AACCCAGGTC	0	0	0	0	0	0	94399
AACCCAGGTT	0	0	0	0	1	0.973028
AACCCAGTCA	1	0.814246	0	0	0	0	10706	lectin, galactose binding, soluble 9
AACCCAGTCC	0	0	7	7.62212	1	0.973028
AACCCCAAGC	0	0	0	0	0	0
AACCCCACCT	2	1.62849	0	0	0	0
AACCCCAGCC	0	0	0	0	1	0.973028
AACCCCAGTA	0	0	2	2.17775	0	0	86006
AACCCCAGTT	0	0	0	0	0	0
AACCCCATTT	2	1.62849	1	1.08887	6	5.83817	22072	Rattus norvegicus transcribed sequence with moderate similarity to protein sp:P00722 (E. coli) BGAL_ECOLI Beta-galactosidase (Lactase)
AACCCCCAAA	2	1.62849	0	0	0	0	72881	Rattus norvegicus transcribed sequence with strong similarity to protein ref:NP_060319.1 (H.sapiens) hypothetical protein FLJ20507 [Homo sapiens]
AACCCCCAAT	5	4.07123	1	1.08887	1	0.973028	7267	Rattus norvegicus transcribed sequences
AACCCCCATT	0	0	0	0	2	1.94606	16048	Rattus norvegicus similar to hypothetical protein (LOC314265), mRNA
AACCCCCTGG	0	0	1	1.08887	0	0	53326	Rattus norvegicus transcribed sequences
AACCCCCTTC	0	0	1	1.08887	0	0
AACCCCGCTT	0	0	4	4.3555	0	0
AACCCCGGCC	0	0	1	1.08887	0	0	68970	Rattus norvegicus transcribed sequence
AACCCCGTCA	0	0	4	4.3555	0	0
AACCCCTCAG	1	0.814246	1	1.08887	0	0
AACCCCTTCC	1	0.814246	0	0	1	0.973028	41740	Rattus norvegicus similar to ATP-binding cassette transporter (LOC310835), mRNA
AACCCCTTCT	0	0	0	0	1	0.973028
AACCCCTTGT	0	0	1	1.08887	0	0	6823	tripartite motif protein 28
AACCCGAGAA	0	0	0	0	0	0
AACCCGCCTT	1	0.814246	2	2.17775	0	0
AACCCGCTGG	0	0	2	2.17775	0	0
AACCCGCTTC	15	12.2137	30	32.6662	4	3.89211	880	cytochrome c oxidase, subunit VIa, polypeptide 1
AACCCGCTTT	0	0	3	3.26662	1	0.973028
AACCCGGCTC	2	1.62849	0	0	0	0	8180	neuronal regeneration related protein
AACCCGGCTT	2	1.62849	2	2.17775	0	0
AACCCGGGAG	2	1.62849	0	0	1	0.973028	99475	Rattus norvegicus similar to TFAP2C protein (LOC362280), mRNA
AACCCGGGCT	1	0.814246	0	0	1	0.973028	60177	Rattus norvegicus transcribed sequences
AACCCTCAAG	0	0	0	0	2	1.94606
AACCCTCCCC	0	0	2	2.17775	0	0	35007	Rattus norvegicus transcribed sequences
AACCCTCGGG	1	0.814246	0	0	0	0	2490	interleukin 15
AACCCTCTGT	0	0	0	0	1	0.973028
AACCCTGCAG	0	0	0	0	0	0
AACCCTGGGT	5	4.07123	3	3.26662	0	0
AACCCTTCCC	2	1.62849	0	0	1	0.973028	23898	Rattus norvegicus transcribed sequence with weak similarity to protein ref:NP_006086.1 (H.sapiens) ATPase, aminophospholipid transporter (APLT), Class I, type 8A, member 1; aminophospholipid translocase; ATPase II; PS translocase; Chromaffin granule ATPase II; phospholipid-transporting ATPase IA [Homo sapiens]
AACCCTTGAA	1	0.814246	0	0	1	0.973028
AACCCTTGCT	1	0.814246	2	2.17775	2	1.94606
AACCCTTGGT	1	0.814246	1	1.08887	1	0.973028	127	Rattus norvegicus transcribed sequence with weak similarity to protein ref:NP_116200.1 (H.sapiens) hypothetical protein FLJ14621 [Homo sapiens]
AACCCTTGTC	0	0	0	0	0	0	39351	solute carrier family 9 (sodium/hydrogen exchanger), isoform 3 regulator 2
AACCGAGATC	0	0	2	2.17775	0	0
AACCGAGATG	2	1.62849	0	0	1	0.973028	13686	proteosome (prosome, macropain) subunit, beta type 9
AACCGCAGCC	0	0	0	0	0	0
AACCGCCCTG	0	0	4	4.3555	1	0.973028
AACCGCCGGC	3	2.44274	4	4.3555	1	0.973028	54443	tumor protein p53
AACCGCCTTT	0	0	0	0	2	1.94606
AACCGCTCTT	1	0.814246	0	0	0	0	2989	global ischemia induced protein GIIG15B
AACCGCTTCC	0	0	0	0	0	0	2191	Rattus norvegicus transcribed sequence with moderate similarity to protein pdb:1LBG (E. coli) B Chain B, Lactose Operon Repressor Bound To 21-Base Pair Symmetric Operator Dna, Alpha Carbons Only
AACCGCTTTT	2	1.62849	12	13.0665	28	27.2448	2989	global ischemia induced protein GIIG15B
AACCGGAGGC	0	0	0	0	1	0.973028
AACCGGCGGC	37	30.1271	10	10.8887	2	1.94606
AACCGGCTTT	0	0	0	0	1	0.973028	10894	kinesin family member 3C
AACCGGTTTG	0	0	2	2.17775	0	0	35357	Rattus norvegicus Ac1176 mRNA, complete cds
AACCGTACTG	0	0	1	1.08887	4	3.89211	24443	Rattus norvegicus transcribed sequences
AACCGTAGGC	0	0	1	1.08887	0	0	24127	proteasome (prosome, macropain) 26S subunit, non-ATPase, 9
AACCGTATGA	0	0	0	0	0	0
AACCGTGGAC	0	0	2	2.17775	0	0
AACCGTTGCT	0	0	0	0	0	0
AACCTAGCCA	1	0.814246	2	2.17775	1	0.973028
AACCTATCTG	0	0	0	0	1	0.973028
AACCTCAGGA	1	0.814246	1	1.08887	0	0
AACCTCCAGG	0	0	0	0	0	0
AACCTCCCCT	1	0.814246	0	0	1	0.973028
AACCTCCTGT	1	0.814246	0	0	0	0
AACCTCGAGT	1	0.814246	4	4.3555	0	0	24089	Rattus norvegicus transcribed sequence with moderate similarity to protein ref:NP_149417.1 (H.sapiens) HLA-B associated transcript-4; BAT4 protein [Homo sapiens]
AACCTCGCTG	0	0	2	2.17775	0	0
AACCTCTAGG	0	0	1	1.08887	0	0
AACCTCTCCT	0	0	1	1.08887	0	0	59626	Rattus norvegicus similar to MECT1 protein (LOC361125), mRNA
AACCTCTGGA	1	0.814246	0	0	0	0
AACCTCTGTT	1	0.814246	0	0	0	0
AACCTCTTAG	1	0.814246	0	0	1	0.973028
AACCTCTTTC	0	0	2	2.17775	1	0.973028	9964	dorsal protein 1
AACCTGAAGC	2	1.62849	0	0	0	0	105360	Rattus norvegicus similar to RIKEN cDNA 2900011O08 (LOC360459), mRNA
AACCTGAGGT	0	0	0	0	0	0
AACCTGCAAA	0	0	0	0	0	0	39208	Rattus norvegicus similar to RNA polymerase II elongation factor ELL2 (LOC309918), mRNA
AACCTGCACG	1	0.814246	0	0	0	0	45029	insulin degrading enzyme
AACCTGCCTG	1	0.814246	0	0	2	1.94606
AACCTGCTGA	0	0	1	1.08887	0	0	34195	Rattus norvegicus transcribed sequence with strong similarity to protein ref:NP_060221.1 (H.sapiens) hypothetical protein FLJ20297; hypothetical protein FLJ20756 [Homo sapiens]
AACCTGGACA	2	1.62849	0	0	1	0.973028	25339	Rattus norvegicus similar to KIAA0922 protein (LOC295157), mRNA
AACCTGGGAG	1	0.814246	0	0	0	0	11274	D site albumin promoter binding protein
AACCTGGGGT	4	3.25698	3	3.26662	0	0
AACCTGGGTC	0	0	0	0	0	0	5819	glutamate oxaloacetate transaminase 1
AACCTGGGTG	19	15.4707	36	39.1995	4	3.89211	35712	Rattus norvegicus transcribed sequence with strong similarity to protein prf:2204313A (M.musculus) 2204313A FK506-binding protein 65kD [Mus musculus]
AACCTGGGTT	1	0.814246	3	3.26662	1	0.973028
AACCTGTGGG	0	0	2	2.17775	0	0
AACCTGTTGA	2	1.62849	0	0	0	0
AACCTTAAAA	0	0	1	1.08887	1	0.973028	3224	Rattus norvegicus transcribed sequences
AACCTTAGGA	0	0	3	3.26662	1	0.973028
AACCTTCAGC	1	0.814246	0	0	1	0.973028	4113	Rattus norvegicus similar to Protein translation factor SUI1 homolog (LOC287703), mRNA
AACCTTCAGG	1	0.814246	0	0	1	0.973028	3940	Rattus norvegicus transcribed sequence with moderate similarity to protein sp:P55058 (H.sapiens) PLTP_HUMAN Phospholipid transfer protein precursor (Lipid transfer protein II)
AACCTTCTGT	5	4.07123	0	0	4	3.89211
AACCTTGAAA	0	0	0	0	2	1.94606
AACCTTGAAT	0	0	0	0	1	0.973028	25218	Rattus norvegicus transcribed sequences
AACCTTGCCC	0	0	1	1.08887	0	0
AACCTTGCTG	3	2.44274	8	8.71099	16	15.5684	772	growth response protein (CL-6)
AACCTTGCTT	0	0	0	0	0	0
AACCTTGGAG	0	0	1	1.08887	0	0
AACCTTGGGT	1	0.814246	1	1.08887	0	0
AACCTTGGTG	0	0	0	0	0	0
AACCTTGTTA	1	0.814246	1	1.08887	0	0
AACCTTTAAA	1	0.814246	0	0	0	0	22298	Rattus norvegicus transcribed sequence with moderate similarity to protein sp:Q9UK28 (H.sapiens) BMAP_HUMAN Brain specific membrane-anchored protein precursor
AACCTTTACA	0	0	0	0	0	0	16775	Rattus norvegicus transcribed sequences
AACCTTTCAC	3	2.44274	1	1.08887	1	0.973028
AACCTTTCTC	0	0	0	0	1	0.973028
AACCTTTGCT	0	0	0	0	2	1.94606	53274	Rattus norvegicus transcribed sequence
AACGAACTGT	0	0	0	0	1	0.973028
AACGAATGAT	0	0	0	0	0	0	11337	CD5 antigen
AACGAATGCG	0	0	0	0	1	0.973028
AACGACGGCA	1	0.814246	1	1.08887	0	0
AACGAGAAAA	0	0	0	0	3	2.91908	25281	ATP-binding cassette, sub-family A, member 7
AACGAGCAGC	1	0.814246	0	0	2	1.94606
AACGAGCCAA	0	0	0	0	0	0	3992	eukaryotic translation initiation factor 4 gamma, 2
AACGAGCTTT	1	0.814246	0	0	0	0
AACGAGGAAT	3	2.44274	0	0	2	1.94606
AACGAGGAGA	1	0.814246	0	0	0	0	8925	ATPase Na+/K+ transporting beta 1 polypeptide
AACGAGGGAA	1	0.814246	0	0	0	0
AACGAGGTGG	0	0	0	0	0	0	106083	Rattus norvegicus transcribed sequences
AACGCAAGCC	3	2.44274	1	1.08887	0	0
AACGCAAGTG	0	0	1	1.08887	0	0	2819	coronin, actin-binding protein, 1B
AACGCACCCA	0	0	0	0	1	0.973028	27373	Rattus norvegicus transcribed sequence with strong similarity to protein ref:NP_078982.1 (H.sapiens) hypothetical protein FLJ13479 [Homo sapiens]
AACGCAGAGA	0	0	1	1.08887	1	0.973028	41602	NEFA precursor
AACGCAGCCA	87	70.8394	30	32.6662	12	11.6763	2661	macrophage migration inhibitory factor
AACGCAGCCC	8	6.51397	4	4.3555	1	0.973028
AACGCAGGCC	4	3.25698	2	2.17775	1	0.973028
AACGCCAAAG	1	0.814246	0	0	0	0
AACGCCAACC	0	0	0	0	1	0.973028	17120	androgen receptor-related apoptosis-associated protein CBL27
AACGCCAGCC	4	3.25698	1	1.08887	0	0
AACGCCATTG	0	0	0	0	0	0
AACGCCCCGA	0	0	1	1.08887	0	0
AACGCCCCTG	3	2.44274	18	19.5997	5	4.86514
AACGCCCTGA	50	40.7123	169	184.02	27	26.2717	1800	Rattus norvegicus transcribed sequence with moderate similarity to protein ref:NP_037495.1 (H.sapiens) procollagen C-endopeptidase enhancer 2 [Homo sapiens]
AACGCCCTGG	2	1.62849	4	4.3555	2	1.94606
AACGCCCTTC	0	0	1	1.08887	0	0	6291	Rattus norvegicus transcribed sequence with strong similarity to protein pdb:1F8A (H.sapiens) B Chain B, Structural Basis For The Phosphoserine-Proline Recognition By Group Iv Ww Domains
AACGCCCTTG	0	0	7	7.62212	1	0.973028
AACGCCGTGA	0	0	1	1.08887	0	0
AACGCCTACA	0	0	0	0	2	1.94606
AACGCCTTTC	0	0	0	0	0	0
AACGCGGCCA	2	1.62849	0	0	0	0
AACGCGGCTT	9	7.32821	6	6.53324	1	0.973028
AACGCGGGCT	1	0.814246	4	4.3555	0	0	88680	Rattus norvegicus transcribed sequence with moderate similarity to protein ref:NP_078905.1 (H.sapiens) hypothetical protein FLJ23468 [Homo sapiens]
AACGCTCCTC	4	3.25698	1	1.08887	0	0
AACGCTGAAT	0	0	0	0	0	0
AACGCTGACC	2	1.62849	8	8.71099	0	0	103929	Rattus norvegicus similar to arsenic resistance ATPase (LOC288919), mRNA
AACGCTGTGC	6	4.88548	1	1.08887	2	1.94606	11057	N-acylaminoacyl-peptide hydrolase
AACGCTTTCT	1	0.814246	1	1.08887	1	0.973028	2649	Rattus norvegicus similar to onzin (LOC360914), mRNA
AACGGAAAAA	0	0	0	0	4	3.89211
AACGGAAAGC	1	0.814246	0	0	0	0
AACGGAAGCA	6	4.88548	4	4.3555	5	4.86514	25244	Rattus norvegicus transcribed sequences
AACGGAAGCC	0	0	0	0	1	0.973028
AACGGAGGAG	1	0.814246	0	0	0	0
AACGGATTTA	0	0	0	0	0	0
AACGGCAGCC	1	0.814246	1	1.08887	0	0
AACGGCAGCT	2	1.62849	1	1.08887	0	0
AACGGCCCTG	1	0.814246	3	3.26662	1	0.973028
AACGGCCGGC	31	25.2416	4	4.3555	2	1.94606
AACGGCGACT	2	1.62849	0	0	0	0
AACGGCGCTT	7	5.69972	0	0	0	0
AACGGCGGAT	1	0.814246	0	0	1	0.973028
AACGGCGGCA	2	1.62849	0	0	0	0
AACGGCGGCC	29	23.6131	11	11.9776	5	4.86514
AACGGCGGCT	1022	832.159	273	297.263	78	75.8962	10124	procollagen, type II, alpha 1
AACGGCGGGC	71	57.8115	20	21.7775	2	1.94606
AACGGCGGTT	3	2.44274	0	0	0	0
AACGGGAAGC	0	0	0	0	0	0
AACGGGCGCT	2	1.62849	0	0	0	0
AACGGGCGGC	65	52.926	22	23.9552	7	6.81119
AACGGGGTTC	0	0	3	3.26662	0	0
AACGGGGTTG	0	0	1	1.08887	1	0.973028
AACGGTCTGC	1	0.814246	3	3.26662	0	0
AACGGTGCTG	1	0.814246	1	1.08887	1	0.973028
AACGGTGGAC	1	0.814246	2	2.17775	0	0
AACGGTGGCT	1	0.814246	0	0	1	0.973028
AACGGTTGGC	1	0.814246	0	0	0	0
AACGTCAGGG	0	0	0	0	1	0.973028	25763	cytoplasmic aminopeptidase P
AACGTCCTGA	0	0	0	0	0	0
AACGTCCTGG	0	0	1	1.08887	1	0.973028
AACGTCGAGG	8	6.51397	0	0	1	0.973028
AACGTCGGCT	3	2.44274	0	0	0	0
AACGTCTCAA	1	0.814246	1	1.08887	2	1.94606
AACGTCTCTT	3	2.44274	1	1.08887	1	0.973028	21848	Rattus norvegicus similar to mKIAA0978 protein (LOC311553), mRNA
AACGTCTGCT	3	2.44274	6	6.53324	1	0.973028	35490	Rattus norvegicus transcribed sequence with strong similarity to protein ref:NP_037367.1 (H.sapiens) putative ribonuclease III; putative protein p241 which interacts with transcription factor Sp1 [Homo sapiens]
AACGTCTTAG	0	0	0	0	1	0.973028
AACGTGAACC	0	0	2	2.17775	0	0
AACGTGCCTG	1	0.814246	1	1.08887	1	0.973028	9106	Rattus norvegicus transcribed sequences
AACGTGGAAC	0	0	2	2.17775	0	0
AACGTGGACA	0	0	2	2.17775	0	0
AACGTGGACC	7	5.69972	41	44.6438	16	15.5684	2269	basigin
AACGTGGGAC	0	0	3	3.26662	1	0.973028
AACGTGGTCC	0	0	2	2.17775	0	0
AACGTGGTGT	1	0.814246	3	3.26662	0	0
AACGTGTACA	0	0	1	1.08887	1	0.973028	13721	Rattus norvegicus transcribed sequence with weak similarity to protein pir:S70642 (R.norvegicus) S70642 ubiquitin ligase Nedd4 - rat (fragment)
AACGTTCAAA	0	0	0	0	0	0	69993	Rattus norvegicus transcribed sequence with moderate similarity to protein ref:NP_055701.1 (H.sapiens) hypothetical protein YR-29; TGF beta inducible nuclear protein 1; hairy cell leukemia protein 1 [Homo sapiens]
AACGTTCCTA	1	0.814246	0	0	0	0
AACGTTGGAC	1	0.814246	2	2.17775	0	0
AACGTTTTTG	2	1.62849	0	0	0	0	23354	transcription factor 4
AACTAAAAAA	3	2.44274	0	0	0	0	15889	Rattus norvegicus transcribed sequence with moderate similarity to protein ref:NP_075388.1 (H.sapiens) hypothetical protein FLJ11021 similar to splicing factor, argini [Homo sapiens]
AACTAAAGCT	2	1.62849	0	0	0	0
AACTAACAAA	1	0.814246	5	5.44437	1	0.973028	98375	Rattus norvegicus transcribed sequence with moderate similarity to protein sp:Q9H3K2 (H.sapiens) DER2_HUMAN Dermal papilla derived protein 2 (My021 protein) (PTD010)
AACTAACAGA	0	0	1	1.08887	2	1.94606	22984	Rattus norvegicus transcribed sequences
AACTAACTGA	0	0	0	0	1	0.973028	11014	dynein, cytoplasmic, intermediate polypeptide 2
AACTAATTGT	0	0	0	0	12	11.6763	93824	Rattus norvegicus LRRGT00050 mRNA, complete cds
AACTACAACA	0	0	12	13.0665	6	5.83817	51815	WD-containing protein Rab11BP/Rabphilin-11
AACTACAGAG	0	0	1	1.08887	1	0.973028
AACTACATAG	2	1.62849	1	1.08887	0	0
AACTACCACC	1	0.814246	3	3.26662	1	0.973028	1772	Rattus norvegicus transcribed sequences
AACTACCCCA	0	0	0	0	1	0.973028	58498	Rattus norvegicus transcribed sequence
AACTACCGAA	1	0.814246	0	0	1	0.973028
AACTACCTCA	2	1.62849	1	1.08887	2	1.94606
AACTACGAAC	2	1.62849	2	2.17775	2	1.94606	12517	Rattus norvegicus transcribed sequence with weak similarity to protein pir:T08675 (H.sapiens) T08675 hypothetical protein DKFZp564F0522.1 - human (fragment)
AACTAGAAAC	0	0	0	0	0	0
AACTAGAAAG	2	1.62849	0	0	1	0.973028	13111	complement component factor h
AACTAGCCTT	2	1.62849	1	1.08887	3	2.91908	16225	Rattus norvegicus transcribed sequences
AACTAGGAAG	0	0	7	7.62212	1	0.973028	13296	Rattus norvegicus transcribed sequence with strong similarity to protein ref:NP_065115.2 (H.sapiens) PR/SET domain containing protein 07 [Homo sapiens]
AACTATAGTC	0	0	0	0	1	0.973028
AACTATCTGG	3	2.44274	0	0	0	0
AACTATTAAC	1	0.814246	2	2.17775	0	0	11061	karyopherin,beta 1
AACTATTTTA	0	0	1	1.08887	0	0
AACTCACCAG	1	0.814246	1	1.08887	0	0
AACTCACCAT	0	0	1	1.08887	2	1.94606	103788	Rattus norvegicus similar to nucleic acid binding protein (LOC363005), mRNA
AACTCAGCTG	0	0	1	1.08887	1	0.973028	33226	mini chromosome maintenance deficient 6 (S. cerevisiae)
AACTCAGGTG	1	0.814246	0	0	0	0
AACTCAGTGG	0	0	0	0	1	0.973028
AACTCATCAG	1	0.814246	3	3.26662	0	0	50417	Rattus norvegicus transcribed sequence with moderate similarity to protein ref:NP_008843.1 (H.sapiens) Ric-like, expressed in many tissues; Ric (Drosophila)-like, expressed in many tissues [Homo sapiens]
AACTCATTTG	2	1.62849	1	1.08887	0	0	7053	Rattus norvegicus transcribed sequence with strong similarity to protein ref:NP_061092.2 (H.sapiens) presenilins associated rhomboid-like protein; hypothetical protein PRO2207 [Homo sapiens]
AACTCATTTT	1	0.814246	0	0	0	0
AACTCCAAAA	2	1.62849	0	0	0	0	8461	Rattus norvegicus transcribed sequences
AACTCCAATG	0	0	0	0	3	2.91908
AACTCCATCT	0	0	0	0	0	0
AACTCCCAAA	0	0	1	1.08887	1	0.973028
AACTCCCATC	0	0	1	1.08887	0	0
AACTCCCCGG	0	0	0	0	0	0	11837	Rattus norvegicus hypothetical LOC292877 (LOC292877), mRNA
AACTCCCCGT	2	1.62849	0	0	0	0
AACTCCTCCC	0	0	1	1.08887	0	0
AACTCCTCCT	1	0.814246	0	0	0	0	37755	Rattus norvegicus transcribed sequence with moderate similarity to protein pir:T00076 (H.sapiens) T00076 hypothetical protein KIAA0462 - human (fragment)
AACTCCTCTT	1	0.814246	0	0	1	0.973028
AACTCCTGCC	2	1.62849	0	0	1	0.973028	1036	Rattus norvegicus transcribed sequences
AACTCCTGGG	3	2.44274	2	2.17775	2	1.94606	31403	Rattus norvegicus transcribed sequences
AACTCCTGGT	1	0.814246	0	0	0	0
AACTCGCAAA	0	0	1	1.08887	0	0	18645	suppression of tumorigenicity 14
AACTCGCCAG	7	5.69972	2	2.17775	3	2.91908	6892	Rattus norvegicus transcribed sequences
AACTCGCCCA	0	0	0	0	1	0.973028	101450	Rattus norvegicus transcribed sequence with strong similarity to protein sp:P55786 (H.sapiens) PSA_HUMAN Puromycin-sensitive aminopeptidase (PSA)
AACTCGCTGG	3	2.44274	0	0	0	0	12810	Rattus norvegicus transcribed sequences
AACTCGGAGC	1	0.814246	0	0	1	0.973028
AACTCGGAGG	2	1.62849	0	0	2	1.94606
AACTCGGATA	0	0	1	1.08887	2	1.94606	103302
AACTCGGCTC	0	0	1	1.08887	1	0.973028
AACTCGTTCG	5	4.07123	0	0	0	0	101862	Rattus norvegicus similar to Histone H2B 291B (LOC291157), mRNA
AACTCTAACT	1	0.814246	0	0	1	0.973028
AACTCTCAGC	0	0	3	3.26662	4	3.89211	17190	mannosidase 2, alpha 1
AACTCTCTGA	0	0	4	4.3555	0	0	100454	Rattus norvegicus similar to MGC36320 protein (LOC363189), mRNA
AACTCTGATT	0	0	1	1.08887	1	0.973028
AACTCTGCCT	3	2.44274	0	0	3	2.91908	9125	Rattus norvegicus transcribed sequences
AACTCTGCTG	1	0.814246	3	3.26662	0	0	6365	Rattus norvegicus similar to RIKEN cDNA 4933428G09 (LOC360947), mRNA
AACTCTGGAA	1	0.814246	2	2.17775	2	1.94606
AACTCTGGGA	0	0	2	2.17775	0	0
AACTCTGGGG	1	0.814246	1	1.08887	0	0	92735	Rattus norvegicus transcribed sequence
AACTCTGTCA	0	0	3	3.26662	3	2.91908
AACTCTTTTT	0	0	0	0	0	0	3239	V-1 protein
AACTGAAATC	0	0	1	1.08887	0	0	30526	Rattus norvegicus transcribed sequences
AACTGAAGGA	0	0	0	0	2	1.94606
AACTGACAGA	0	0	0	0	2	1.94606
AACTGACATT	1	0.814246	0	0	0	0
AACTGACCAC	0	0	0	0	0	0
AACTGACCAG	7	5.69972	1	1.08887	3	2.91908	2409	Rattus norvegicus transcribed sequence with moderate similarity to protein ref:NP_001657.1 (H.sapiens) Rho GTPase activating protein 4; p115; Rho-GAP hematopoietic protein C1 [Homo sapiens]
AACTGACCCA	0	0	0	0	2	1.94606	45803	endothelin converting enzyme-like 1
AACTGACCCT	0	0	1	1.08887	0	0
AACTGACTTT	0	0	1	1.08887	1	0.973028	19235	Rattus norvegicus transcribed sequences
AACTGAGCTC	0	0	0	0	0	0
AACTGAGGGT	3	2.44274	0	0	1	0.973028	17373	Rattus norvegicus transcribed sequences
AACTGAGGTA	31	25.2416	8	8.71099	23	22.3796	16629	procollagen, type I, alpha 2
AACTGAGGTT	1	0.814246	1	1.08887	3	2.91908
AACTGAGTGC	0	0	0	0	0	0
AACTGCAAAT	0	0	0	0	2	1.94606
AACTGCACAC	0	0	1	1.08887	1	0.973028
AACTGCAGAT	0	0	1	1.08887	0	0
AACTGCATTG	4	3.25698	1	1.08887	0	0	783	biglycan
AACTGCCAGA	0	0	0	0	0	0
AACTGCCAGT	0	0	10	10.8887	6	5.83817
AACTGCCCAG	0	0	3	3.26662	0	0
AACTGCCCGA	0	0	1	1.08887	2	1.94606	95269	Rattus norvegicus transcribed sequence with strong similarity to protein sp:P25440 (H.sapiens) BRD2_HUMAN Bromodomain-containing protein 2 (RING3 protein)
AACTGCCTTG	0	0	1	1.08887	0	0
AACTGCTGAA	2	1.62849	0	0	1	0.973028	12602	Rattus norvegicus transcribed sequence with moderate similarity to protein ref:NP_005520.2 (H.sapiens) heparan sulfate proteoglycan 2 (perlecan); Heparan sulfate proteoglycan of basement membrane (perlecan) [Homo sapiens]
AACTGCTGTC	0	0	0	0	1	0.973028
AACTGCTTGC	1	0.814246	0	0	3	2.91908
AACTGCTTTT	1	0.814246	5	5.44437	1	0.973028
AACTGGAAGG	0	0	0	0	1	0.973028	18836	Rattus norvegicus transcribed sequence with moderate similarity to protein ref:NP_478062.1 (H.sapiens) chromosome 21 open reading frame 51 [Homo sapiens]
AACTGGAGCA	0	0	2	2.17775	0	0	104352	Rattus norvegicus similar to oocyte-testis gene 1 (LOC361773), mRNA
AACTGGAGGC	1	0.814246	0	0	1	0.973028
AACTGGAGGT	1	0.814246	2	2.17775	0	0	72800	Rattus norvegicus similar to nephrocystin-4 (LOC313749), mRNA
AACTGGAGTA	1	0.814246	0	0	1	0.973028
AACTGGAGTG	0	0	0	0	1	0.973028
AACTGGAGTT	2	1.62849	0	0	5	4.86514
AACTGGCACA	0	0	1	1.08887	0	0	25003	Rattus norvegicus transcribed sequence with moderate similarity to protein ref:NP_004660.1 (H.sapiens) chloride intracellular channel 3 [Homo sapiens]
AACTGGCACC	0	0	0	0	0	0
AACTGGCCAG	0	0	2	2.17775	0	0
AACTGGCTCA	1	0.814246	0	0	0	0	22516	leucyl-specific aminopeptidase PILS
AACTGGGCAC	0	0	0	0	0	0	14976	Rattus norvegicus transcribed sequences
AACTGGGCCT	1	0.814246	3	3.26662	0	0
AACTGGGCTT	7	5.69972	0	0	1	0.973028	63276	Rattus norvegicus transcribed sequence with moderate similarity to protein pdb:1LBG (E. coli) B Chain B, Lactose Operon Repressor Bound To 21-Base Pair Symmetric Operator Dna, Alpha Carbons Only
AACTGGGGAA	2	1.62849	7	7.62212	3	2.91908	11041	calcium binding protein p22
AACTGGGGAC	1	0.814246	0	0	0	0	64272	Rattus norvegicus transcribed sequence with moderate similarity to protein pdb:1LBG (E. coli) B Chain B, Lactose Operon Repressor Bound To 21-Base Pair Symmetric Operator Dna, Alpha Carbons Only
AACTGGGGCT	2	1.62849	0	0	0	0
AACTGGGGGA	1	0.814246	2	2.17775	0	0
AACTGGGGTC	2	1.62849	1	1.08887	0	0
AACTGGGTCT	9	7.32821	8	8.71099	0	0	9538	ADP-ribosylation-like 3
AACTGGGTGT	1	0.814246	1	1.08887	0	0
AACTGGGTTT	0	0	0	0	1	0.973028
AACTGGTGTC	0	0	1	1.08887	2	1.94606
AACTGGTTTG	4	3.25698	1	1.08887	2	1.94606
AACTGTACAA	3	2.44274	0	0	0	0	70595	Rattus norvegicus similar to Ran-binding protein 16 (LOC361070), mRNA
AACTGTACAC	0	0	2	2.17775	0	0
AACTGTACTG	4	3.25698	2	2.17775	10	9.73028	24443	Rattus norvegicus transcribed sequences
AACTGTAGTT	0	0	0	0	2	1.94606
AACTGTCAAA	1	0.814246	0	0	0	0	13455	Rattus norvegicus similar to hypothetical protein FLJ12660 (LOC299008), mRNA
AACTGTCTCA	5	4.07123	1	1.08887	0	0	2143	outer mitochondrial membrane receptor rTOM20
AACTGTGATG	2	1.62849	0	0	0	0
AACTGTGTCC	1	0.814246	0	0	0	0	2611	NCK-associated protein 1
AACTGTGTCG	0	0	6	6.53324	12	11.6763	35146	Rattus norvegicus similar to N33 protein (LOC290783), mRNA
AACTGTTAGG	0	0	0	0	1	0.973028
AACTGTTCTA	0	0	0	0	4	3.89211	7462	Rattus norvegicus transcribed sequence with strong similarity to protein ref:NP_060777.1 (H.sapiens) hypothetical protein FLJ11040 [Homo sapiens]
AACTGTTCTC	0	0	0	0	1	0.973028
AACTGTTGCT	1	0.814246	1	1.08887	0	0
AACTGTTGGT	1	0.814246	1	1.08887	1	0.973028	1747	Rattus norvegicus similar to 5930416I19Rik protein (LOC297627), mRNA
AACTGTTGTC	1	0.814246	0	0	1	0.973028
AACTGTTTGA	1	0.814246	0	0	0	0
AACTGTTTGG	11	8.95671	1	1.08887	12	11.6763	8165	Rattus norvegicus transcribed sequence with weak similarity to protein ref:NP_079436.1 (H.sapiens) hypothetical protein FLJ21016 [Homo sapiens]
AACTGTTTTC	0	0	0	0	2	1.94606
AACTGTTTTG	4	3.25698	4	4.3555	5	4.86514	83595	stearoyl-Coenzyme A desaturase 2
AACTGTTTTT	1	0.814246	0	0	0	0
AACTTAAAAA	3	2.44274	0	0	7	6.81119
AACTTAAAGA	1	0.814246	0	0	2	1.94606
AACTTAATTC	0	0	2	2.17775	1	0.973028	4115	drebrin-like
AACTTAGAAA	2	1.62849	0	0	0	0
AACTTAGTCA	0	0	0	0	2	1.94606
AACTTAGTCC	0	0	2	2.17775	0	0
AACTTCAACA	0	0	0	0	0	0	22227	Rattus norvegicus similar to RIKEN cDNA 1500006O09 (LOC305714), mRNA
AACTTCAGAA	0	0	0	0	1	0.973028	18263	Rattus norvegicus transcribed sequences
AACTTCAGCC	0	0	2	2.17775	0	0
AACTTCAGGA	0	0	0	0	4	3.89211	55145	eukaryotic translation elongation factor 2
AACTTCATTT	0	0	0	0	1	0.973028
AACTTCCAAA	0	0	0	0	1	0.973028	2331	ribosomal protein L5
AACTTCCAAG	1	0.814246	0	0	1	0.973028
AACTTCCAGG	0	0	0	0	1	0.973028	45776	Rattus norvegicus similar to hypothetical protein (LOC307138), mRNA
AACTTCCCTA	1	0.814246	0	0	0	0
AACTTCCGTT	1	0.814246	0	0	0	0
AACTTCCTGG	0	0	0	0	1	0.973028
AACTTCCTGT	2	1.62849	1	1.08887	2	1.94606
AACTTCCTTC	0	0	0	0	0	0
AACTTCGCAT	0	0	0	0	0	0
AACTTCGGAT	0	0	0	0	0	0
AACTTCGTCG	0	0	0	0	0	0	7262	defender against cell death 1
AACTTCTAGA	2	1.62849	0	0	0	0	100603	Rattus norvegicus similar to RIKEN cDNA A930011F22 gene (LOC298309), mRNA
AACTTCTCAG	0	0	1	1.08887	1	0.973028	11345	cysteine-rich protein 3
AACTTCTCCA	3	2.44274	0	0	2	1.94606	8778	fibromodulin
AACTTCTCCT	0	0	1	1.08887	0	0
AACTTCTCTG	0	0	2	2.17775	0	0	15272	Rattus norvegicus transcribed sequence with weak similarity to protein ref:NP_055312.1 (H.sapiens) nuclear protein [Homo sapiens]
AACTTCTCTT	2	1.62849	5	5.44437	0	0	53979	aminopeptidase A
AACTTCTGAG	0	0	0	0	3	2.91908	60221	Rattus norvegicus transcribed sequences
AACTTCTGAT	1	0.814246	0	0	0	0
AACTTCTGCT	1	0.814246	0	0	0	0	2648	interferon induced transmembrane protein 3-like
AACTTCTGGT	6	4.88548	0	0	1	0.973028
AACTTCTGTC	1	0.814246	1	1.08887	0	0
AACTTCTGTG	0	0	1	1.08887	0	0	20463	Rattus norvegicus similar to DOM-3 homolog Z (LOC361799), mRNA
AACTTCTGTT	137	111.552	43	46.8216	72	70.058	32111	Rattus norvegicus transcribed sequence with moderate similarity to protein pir:I52968 (H.sapiens) I52968 colligin-2 - human
AACTTCTTCT	0	0	0	0	0	0
AACTTCTTGC	2	1.62849	0	0	0	0
AACTTCTTGT	5	4.07123	2	2.17775	8	7.78422	98442	Rattus norvegicus transcribed sequence with strong similarity to protein ref:NP_116296.1 (H.sapiens) hypothetical protein MGC14421 [Homo sapiens]
AACTTGAAGA	1	0.814246	0	0	1	0.973028
AACTTGACCT	1	0.814246	1	1.08887	0	0
AACTTGAGGT	0	0	12	13.0665	0	0	93045	ATPase, H+ transporting, lysosomal (vacuolar proton pump), subunit 1
AACTTGCAAT	7	5.69972	2	2.17775	7	6.81119	7630	Rattus norvegicus transcribed sequences
AACTTGCCAG	0	0	1	1.08887	1	0.973028	99363	Rattus norvegicus similar to RIKEN cDNA 2610027O18 (LOC362754), mRNA
AACTTGCCCA	0	0	1	1.08887	0	0
AACTTGCTGG	0	0	1	1.08887	1	0.973028	10292	peroxisomal membrane protein 2
AACTTGGAAA	2	1.62849	0	0	2	1.94606	23988	Rattus norvegicus transcribed sequence with strong similarity to protein ref:NP_057662.2 (H.sapiens) HBV pX associated protein-8; hepatitis B virus-associated protein [Homo sapiens]
AACTTGGAGC	0	0	0	0	0	0	48863	lipopolysaccharide binding protein
AACTTGGCAA	2	1.62849	0	0	1	0.973028
AACTTGGGAG	0	0	0	0	1	0.973028	22529	Rattus norvegicus transcribed sequence with moderate similarity to protein pdb:1LBG (E. coli) B Chain B, Lactose Operon Repressor Bound To 21-Base Pair Symmetric Operator Dna, Alpha Carbons Only
AACTTGGGTC	1	0.814246	2	2.17775	0	0	3351	Rattus norvegicus transcribed sequence with strong similarity to protein ref:NP_110409.1 (H.sapiens) cisplatin resistance related protein CRR9p [Homo sapiens]
AACTTGGGTG	0	0	0	0	1	0.973028
AACTTGGTGA	0	0	1	1.08887	0	0
AACTTGGTGC	6	4.88548	1	1.08887	4	3.89211	3808	Rattus norvegicus transcribed sequences
AACTTGTAGC	3	2.44274	1	1.08887	0	0	101859	Rattus norvegicus similar to Hypothetical protein MGC38035 (LOC296761), mRNA
AACTTGTCCC	0	0	0	0	0	0	4287	Rattus norvegicus transcribed sequences
AACTTGTGAC	1	0.814246	0	0	0	0
AACTTGTGAG	0	0	2	2.17775	0	0	51136	RAD50 homolog (S. cerevisiae)
AACTTGTGTA	1	0.814246	1	1.08887	0	0	94638	Rattus norvegicus transcribed sequence with strong similarity to protein sp:P41970 (H.sapiens) ELK3_HUMAN ETS-domain protein ELK-3 (ETS-related protein NET) (ETS-related protein ERP) (SRF accessory protein 2) (SAP-2)
AACTTTAAAA	0	0	0	0	1	0.973028	50508	Rattus norvegicus transcribed sequences
AACTTTACCC	0	0	0	0	1	0.973028
AACTTTAGGT	2	1.62849	0	0	2	1.94606	20163	Rattus norvegicus transcribed sequences
AACTTTCCTA	1	0.814246	0	0	1	0.973028
AACTTTCTGT	12	9.77095	3	3.26662	3	2.91908	72680	Rattus norvegicus transcribed sequence with moderate similarity to protein sp:Q99759 (H.sapiens) M3K3_HUMAN Mitogen-activated protein kinase kinase kinase 3 (MAPK/ERK kinase kinase 3) (MEK kinase 3) (MEKK 3)
AACTTTCTTG	3	2.44274	5	5.44437	0	0	13531	Rattus norvegicus similar to Eso3 protein (LOC293863), mRNA
AACTTTCTTT	2	1.62849	0	0	0	0
AACTTTGAAA	2	1.62849	1	1.08887	0	0	24538	Rattus norvegicus transcribed sequence with moderate similarity to protein pdb:1LBG (E. coli) B Chain B, Lactose Operon Repressor Bound To 21-Base Pair Symmetric Operator Dna, Alpha Carbons Only
AACTTTGAAG	1	0.814246	0	0	2	1.94606	31765	Cbp/p300-interacting transactivator, with Glu/Asp-rich carboxy-terminal domain, 2
AACTTTGACA	0	0	1	1.08887	1	0.973028	9975	very low density lipoprotein receptor
AACTTTGACC	1	0.814246	1	1.08887	0	0	9045	Rattus norvegicus transcribed sequence with strong similarity to protein sp:O60909 (H.sapiens) B4G2_HUMAN Beta-1,4-galactosyltransferase 2 (Beta-1,4-GalTase 2) (Beta4Gal-T2) (b4Gal-T2) (UDP-galactose:beta-N-acetylglucosamine beta-1,4-galactosyltransferase 2) (UDP-Gal:beta-GlcNAc beta-1,4-galactosyltransferase 2) [Includes: Lactose synthase A protein ; N-acetyllactosamine synthase (Nal synthetase)…
AACTTTGAGG	6	4.88548	16	17.422	0	0	3172	adaptor-related protein complex 2, mu 1 subunit
AACTTTGATG	0	0	0	0	2	1.94606	106872	Rattus norvegicus transcribed sequence with moderate similarity to protein sp:Q13310 (H.sapiens) PAB4_HUMAN Polyadenylate-binding protein 4 (Poly(A) binding protein 4) (PABP 4) (Inducible poly(A)-binding protein) (iPABP) (Activated-platelet protein-1) (APP-1)
AACTTTGCAA	2	1.62849	0	0	0	0
AACTTTGCTG	0	0	0	0	1	0.973028	20162	Rattus norvegicus transcribed sequences
AACTTTGCTT	0	0	1	1.08887	4	3.89211	6796	Rattus norvegicus transcribed sequences
AACTTTGGAG	0	0	1	1.08887	0	0	2098	methylmalonate semialdehyde dehydrogenase gene
AACTTTGGCC	0	0	1	1.08887	0	0	66959	Rattus norvegicus transcribed sequence with weak similarity to protein ref:NP_057121.1 (H.sapiens) CGI-94 protein [Homo sapiens]
AACTTTGGGC	3	2.44274	1	1.08887	0	0	80014	Rattus norvegicus transcribed sequences
AACTTTGGGG	2	1.62849	1	1.08887	1	0.973028
AACTTTTGAG	1	0.814246	0	0	1	0.973028
AAGAAAAAAA	0	0	0	0	0	0	12089	calcium-independent alpha-latrotoxin receptor homolog 2
AAGAAAAAAG	0	0	2	2.17775	1	0.973028	9517	nucleolar phosphoprotein p130
AAGAAAAAGA	1	0.814246	3	3.26662	0	0	102123	Rattus norvegicus transcribed sequence with strong similarity to protein ref:NP_056516.1 (H.sapiens) hypothetical protein [Homo sapiens]
AAGAAAAAGG	4	3.25698	1	1.08887	2	1.94606	100899	Rattus norvegicus similar to Ubiquitin carboxyl-terminal hydrolase 1 (Ubiquitin thiolesterase 1) (Ubiquitin-specific processing protease 1) (Deubiquitinating enzyme 1) (hUBP) (LOC313387), mRNA
AAGAAAAAGT	0	0	1	1.08887	1	0.973028	27631	Rattus norvegicus similar to chromosome 11 open reading frame 25 (LOC311287), mRNA
AAGAAAAATA	0	0	0	0	1	0.973028	18739	Rattus norvegicus transcribed sequence with strong similarity to protein sp:O00472 (H.sapiens) ELL2_HUMAN RNA polymerase II elongation factor ELL2
AAGAAAACCG	1	0.814246	2	2.17775	0	0	44920	quiescin Q6
AAGAAAAGAC	0	0	0	0	2	1.94606	92375	collagen, type IV, alpha 3
AAGAAAAGCC	0	0	1	1.08887	0	0	9759	prolactin
AAGAAAAGTC	1	0.814246	0	0	0	0	8308
AAGAAAAGTG	0	0	2	2.17775	14	13.6224	103326	Rattus norvegicus transcribed sequences
AAGAAAATCC	1	0.814246	0	0	0	0	6955	DNA (cytosine-5-)-methyltransferase 1
AAGAAAATGA	0	0	0	0	0	0	100169	secreted frizzled-related protein 1
AAGAAAATGG	0	0	0	0	0	0	13123	Rattus norvegicus similar to putative protein family member (XC177) (LOC306366), mRNA
AAGAAAATGT	1	0.814246	1	1.08887	0	0	9376	Rattus norvegicus transcribed sequences
AAGAAAATTA	0	0	0	0	2	1.94606
AAGAAACACG	2	1.62849	0	0	0	0	3862	guanosine monophosphate reductase
AAGAAACCAC	0	0	0	0	1	0.973028	9261	Rattus norvegicus similar to ODZ3 (LOC306451), mRNA
AAGAAACTAG	0	0	0	0	3	2.91908	11216	luteinizing hormone/choriogonadotropin receptor
AAGAAACTAT	0	0	1	1.08887	2	1.94606	93473	Rattus norvegicus transcribed sequence with moderate similarity to protein pir:S56752 (H.sapiens) S56752 helicase SKI2W - human
AAGAAACTCC	0	0	0	0	0	0
AAGAAACTCT	1	0.814246	0	0	1	0.973028	24659	Rattus norvegicus transcribed sequences
AAGAAACTGA	0	0	0	0	1	0.973028
AAGAAACTGT	0	0	1	1.08887	0	0
AAGAAAGAAA	3	2.44274	0	0	1	0.973028
AAGAAAGACG	0	0	2	2.17775	0	0	29244	proteosome (prosome, macropain) subunit, beta type 8
AAGAAAGACT	0	0	1	1.08887	0	0	94636	Rattus norvegicus transcribed sequence with weak similarity to protein pir:G01211 (H.sapiens) G01211 54 kDa protein - human
AAGAAAGATG	0	0	0	0	1	0.973028
AAGAAAGCCA	0	0	0	0	2	1.94606
AAGAAAGCTG	1	0.814246	0	0	0	0
AAGAAAGGAG	33	26.8701	8	8.71099	0	0	2910	procollagen C-proteinase enhancer protein
AAGAAAGGAT	1	0.814246	0	0	1	0.973028
AAGAAAGGGA	2	1.62849	0	0	0	0
AAGAAAGGGC	0	0	0	0	0	0	99149	Rattus norvegicus LOC362299 (LOC362299), mRNA
AAGAAAGGGG	1	0.814246	0	0	2	1.94606	100677	Unknown (protein for MGC:72560)
AAGAAAGTCC	0	0	0	0	1	0.973028	100667	Rattus norvegicus similar to RIKEN cDNA 1300017J02 (LOC315963), mRNA
AAGAAAGTCG	1	0.814246	0	0	2	1.94606	104570	Rattus norvegicus transcribed sequences
AAGAAAGTGA	0	0	4	4.3555	1	0.973028	73451	Rattus norvegicus transcribed sequence with moderate similarity to protein sp:P83111 (H.sapiens) RM56_HUMAN Mitochondrial 39S ribosomal protein L56 (MRP-L56) (Serine beta lactamase-like protein LACTB)
AAGAAATCCG	11	8.95671	8	8.71099	11	10.7033	95	Rattus norvegicus similar to Dtymk protein (LOC301622), mRNA
AAGAAATGAA	0	0	1	1.08887	1	0.973028	3519	malic enzyme 1
AAGAAATGCA	0	0	0	0	2	1.94606
AAGAAATGCT	1	0.814246	0	0	3	2.91908	11029	neurolysin (metallopeptidase M3 family)
AAGAAATGGT	0	0	3	3.26662	0	0	94832	Rattus norvegicus similar to gene trap ankyrin repeat; serologically defined breast cancer antigen NY-BR-16 (LOC289521), mRNA
AAGAAATTCC	1	0.814246	0	0	0	0
AAGAACAAAT	6	4.88548	0	0	0	0	103039	Rattus norvegicus transcribed sequence with weak similarity to protein ref:NP_060370.1 (H.sapiens) hypothetical protein FLJ20608 [Homo sapiens]
AAGAACAAGA	0	0	0	0	1	0.973028	1042	ATPase, Na+K+ transporting, alpha 2
AAGAACACAC	0	0	0	0	1	0.973028
AAGAACAGAA	1	0.814246	3	3.26662	7	6.81119	40069	Rattus norvegicus transcribed sequence with moderate similarity to protein ref:NP_004662.1 (H.sapiens) Protein inhibitor of activated STAT X [Homo sapiens]
AAGAACAGCT	2	1.62849	0	0	0	0
AAGAACAGGA	2	1.62849	1	1.08887	0	0	66143	Rattus norvegicus transcribed sequences
AAGAACCACC	2	1.62849	0	0	3	2.91908	7385	Rattus norvegicus transcribed sequences
AAGAACCAGT	1	0.814246	1	1.08887	0	0	9587	Rattus norvegicus transcribed sequences
AAGAACCCAC	0	0	0	0	2	1.94606	43304	Rattus norvegicus transcribed sequences
AAGAACCCGG	0	0	0	0	0	0	6228	Rattus norvegicus transcribed sequence with moderate similarity to protein sp:Q9Y2S0 (H.sapiens) RPA9_HUMAN DNA-directed RNA polymerase I 16 kDa polypeptide (RPA16)
AAGAACCTCC	1	0.814246	0	0	0	0	98922	Rattus norvegicus transcribed sequence with strong similarity to protein pir:T42646 (H.sapiens) T42646 hypothetical protein DKFZp727K171.1 - human (fragment)
AAGAACCTGG	0	0	1	1.08887	0	0	1150	regulator of G-protein signaling 5
AAGAACTAAT	0	0	6	6.53324	1	0.973028	7614	Rattus norvegicus transcribed sequences
AAGAACTAGC	0	0	0	0	5	4.86514
AAGAACTCAT	1	0.814246	1	1.08887	0	0
AAGAACTCCC	2	1.62849	2	2.17775	6	5.83817
AAGAACTGCC	0	0	1	1.08887	0	0	105662	Rattus norvegicus transcribed sequence with moderate similarity to protein sp:P52747 (H.sapiens) Z143_HUMAN Zinc finger protein 143 (SPH-binding factor)
AAGAACTGTT	6	4.88548	2	2.17775	1	0.973028	95246
AAGAACTTAC	1	0.814246	0	0	0	0
AAGAACTTCC	1	0.814246	0	0	0	0	9864	forkhead box O1
AAGAAGAAAG	0	0	1	1.08887	1	0.973028
AAGAAGAAGC	5	4.07123	3	3.26662	2	1.94606
AAGAAGAATG	0	0	2	2.17775	0	0	23376	Rattus norvegicus transcribed sequences
AAGAAGACCT	0	0	1	1.08887	0	0
AAGAAGACTT	8	6.51397	31	33.7551	2	1.94606	8411	gamma-aminobutyric acid receptor associated protein
AAGAAGAGGA	1	0.814246	0	0	1	0.973028	85405	Rattus norvegicus similar to retinoblastoma-associated protein 140; CTCL tumor antigen se89-1 (LOC306237), mRNA
AAGAAGAGTG	2	1.62849	0	0	0	0
AAGAAGAGTT	0	0	0	0	2	1.94606	58709	Rattus norvegicus similar to Chromodomain-helicase-DNA-binding protein 2 (CHD-2) (LOC308738), mRNA
AAGAAGATGG	0	0	1	1.08887	1	0.973028	10015	preproenkephalin, related sequence
AAGAAGCAAC	1	0.814246	2	2.17775	0	0	22569	Rattus norvegicus transcribed sequence with weak similarity to protein ref:NP_505473.1 (C.elegans) F25B3.6.p [Caenorhabditis elegans]
AAGAAGCAAG	1	0.814246	2	2.17775	4	3.89211	22569	Rattus norvegicus transcribed sequence with weak similarity to protein ref:NP_505473.1 (C.elegans) F25B3.6.p [Caenorhabditis elegans]
AAGAAGCAGA	0	0	0	0	3	2.91908	2242	gonadotropin-releasing hormone receptor
AAGAAGCCTG	1	0.814246	0	0	0	0
AAGAAGCGGG	1	0.814246	0	0	0	0	100523	Rattus norvegicus similar to 4631434O19Rik protein (LOC361940), mRNA
AAGAAGCTGA	0	0	0	0	0	0	53997	ABO blood group (transferase A, alpha 1-3-N-acetylgalactosaminyltransferase; transferase B, alpha 1-3-galactosyltransferase)
AAGAAGCTGG	0	0	1	1.08887	1	0.973028	3741	Rattus norvegicus similar to B9 (LOC287383), mRNA
AAGAAGCTTG	1	0.814246	1	1.08887	2	1.94606
AAGAAGGAAC	0	0	3	3.26662	0	0
AAGAAGGAAT	0	0	1	1.08887	0	0
AAGAAGGACT	1	0.814246	1	1.08887	0	0	104709	Rattus norvegicus similar to hypothetical protein FLJ10770 (LOC362551), mRNA
AAGAAGGCAA	4	3.25698	2	2.17775	0	0	11274	D site albumin promoter binding protein
AAGAAGGGAA	2	1.62849	1	1.08887	1	0.973028	100755
AAGAAGGGCA	0	0	1	1.08887	1	0.973028
AAGAAGGGCT	1	0.814246	1	1.08887	0	0
AAGAAGGGTC	1	0.814246	1	1.08887	0	0	64293	Rattus norvegicus similar to evolutionarily conserved G-patch domain containing (LOC292810), mRNA
AAGAAGGTAG	1	0.814246	0	0	0	0
AAGAAGGTCA	2	1.62849	0	0	0	0
AAGAAGGTGG	0	0	2	2.17775	1	0.973028	3103	Rattus norvegicus transcribed sequences
AAGAAGTACT	6	4.88548	0	0	2	1.94606	100842
AAGAAGTCAG	0	0	0	0	1	0.973028
AAGAAGTCAT	1	0.814246	0	0	0	0	25327	Rattus norvegicus transcribed sequences
AAGAAGTTCA	2	1.62849	1	1.08887	0	0	3327	Rattus norvegicus transcribed sequences
AAGAATAAAT	0	0	0	0	0	0	11709	Rattus norvegicus transcribed sequences
AAGAATATCA	0	0	1	1.08887	0	0
AAGAATATGA	1	0.814246	0	0	2	1.94606
AAGAATATTT	0	0	1	1.08887	1	0.973028	44291	potassium voltage-gated channel, shaker-related subfamily, member 5
AAGAATCAAG	1	0.814246	0	0	2	1.94606
AAGAATCAGA	1	0.814246	5	5.44437	3	2.91908	102336	Rattus norvegicus transcribed sequence with weak similarity to protein ref:NP_113997.1 (R.norvegicus) cyclic nucleotide-gated channel beta subunit 1 [Rattus norvegicus]
AAGAATCCCC	0	0	1	1.08887	1	0.973028
AAGAATCCTT	0	0	1	1.08887	1	0.973028	102234	Rattus norvegicus similar to C330016H24Rik protein (LOC314162), mRNA
AAGAATCTTG	1	0.814246	0	0	0	0
AAGAATCTTT	0	0	0	0	2	1.94606	94502	Rattus norvegicus transcribed sequence
AAGAATGCAT	1	0.814246	0	0	1	0.973028
AAGAATGCCT	0	0	0	0	1	0.973028	39212	Rattus norvegicus transcribed sequence with weak similarity to protein pir:I37356 (H.sapiens) I37356 epithelial microtubule-associated protein, 115K - human
AAGAATGCTC	0	0	1	1.08887	1	0.973028	2641	Rho interacting protein 3
AAGAATGCTG	7	5.69972	0	0	0	0	62950	Rattus norvegicus transcribed sequences
AAGAATGCTT	1	0.814246	2	2.17775	15	14.5954	12269	Rattus norvegicus transcribed sequences
AAGAATGGAG	0	0	0	0	0	0
AAGAATGGCT	0	0	0	0	1	0.973028
AAGAATGGTT	0	0	3	3.26662	1	0.973028	26786	Rattus norvegicus transcribed sequence with moderate similarity to protein sp:Q15696 (H.sapiens) U2R2_HUMAN U2 small nuclear ribonucleoprotein auxiliary factor 35 kDa subunit related-protein 2
AAGAATGTGA	0	0	0	0	0	0	40177	lysosomal membrane glycoprotein 1
AAGAATGTGT	0	0	0	0	0	0
AAGAATTATT	1	0.814246	0	0	1	0.973028	19196	Rattus norvegicus transcribed sequence with moderate similarity to protein pdb:1LBG (E. coli) B Chain B, Lactose Operon Repressor Bound To 21-Base Pair Symmetric Operator Dna, Alpha Carbons Only
AAGAATTCAG	0	0	0	0	1	0.973028
AAGAATTCAT	3	2.44274	1	1.08887	0	0	7342	Rattus norvegicus transcribed sequences
AAGAATTGAG	0	0	0	0	2	1.94606
AAGAATTGGT	0	0	0	0	0	0	31695	Rattus norvegicus transcribed sequences
AAGACAAAAA	0	0	3	3.26662	1	0.973028	100307
AAGACAAACT	0	0	0	0	3	2.91908
AAGACAAATA	0	0	1	1.08887	1	0.973028
AAGACAACAG	2	1.62849	6	6.53324	3	2.91908	42931	hemochromatosis
AAGACAAGCA	0	0	0	0	0	0	43194	Rattus norvegicus transcribed sequence with moderate similarity to protein pir:A57384 (H.sapiens) A57384 multimerin, endothelial cell, precursor - human
AAGACAAGCT	3	2.44274	3	3.26662	0	0
AAGACAATAC	1	0.814246	1	1.08887	1	0.973028
AAGACAATGC	7	5.69972	4	4.3555	10	9.73028	36129	Rattus norvegicus similar to RIKEN cDNA 1500019M23 (LOC302500), mRNA
AAGACAATGG	1	0.814246	0	0	1	0.973028
AAGACACTGA	0	0	1	1.08887	0	0	19005	Rattus norvegicus transcribed sequence with moderate similarity to protein ref:NP_079891.1 (M.musculus) RIKEN cDNA 2810004N23 [Mus musculus]
AAGACACTTC	2	1.62849	0	0	1	0.973028
AAGACAGAAC	0	0	0	0	0	0	94415	Rattus norvegicus transcribed sequence
AAGACAGAAG	0	0	0	0	1	0.973028	5977	Rattus norvegicus transcribed sequence with moderate similarity to protein pdb:1LBG (E. coli) B Chain B, Lactose Operon Repressor Bound To 21-Base Pair Symmetric Operator Dna, Alpha Carbons Only
AAGACAGATA	0	0	1	1.08887	1	0.973028	62776	Rattus norvegicus transcribed sequences
AAGACAGCCA	2	1.62849	3	3.26662	0	0
AAGACAGCCT	1	0.814246	0	0	0	0	18585	Rattus norvegicus transcribed sequences
AAGACAGCTA	2	1.62849	1	1.08887	3	2.91908
AAGACAGCTG	52	42.3408	27	29.3996	13	12.6494	39743	RT1 class Ib gene(Aw2)
AAGACAGCTT	2	1.62849	0	0	1	0.973028
AAGACAGGCT	2	1.62849	1	1.08887	0	0
AAGACAGTGG	11	8.95671	1	1.08887	2	1.94606	41077	Rattus norvegicus transcribed sequence with weak similarity to protein ref:NP_060923.1 (H.sapiens) uncharacterized bone marrow protein BM036 [Homo sapiens]
AAGACATTCA	2	1.62849	0	0	0	0	10038	glycine receptor, alpha 3
AAGACATTGG	1	0.814246	2	2.17775	0	0	3222	Rattus norvegicus transcribed sequence with weak similarity to protein pir:T46432 (H.sapiens) T46432 hypothetical protein DKFZp434D2426.1 - human
AAGACATTTT	1	0.814246	1	1.08887	0	0	92857	Rattus norvegicus transcribed sequences
AAGACCAAGC	2	1.62849	1	1.08887	0	0
AAGACCACAC	4	3.25698	7	7.62212	4	3.89211	21084	Rattus norvegicus transcribed sequences
AAGACCACGG	2	1.62849	0	0	0	0
AAGACCAGAG	1	0.814246	0	0	1	0.973028	34564	Rattus norvegicus transcribed sequence with weak similarity to protein sp:P20138 (H.sapiens) CD33_HUMAN Myeloid cell surface antigen CD33 precursor (GP67)
AAGACCAGCT	2	1.62849	3	3.26662	0	0	27527	Rattus norvegicus transcribed sequence with strong similarity to protein ref:NP_079858.1 (M.musculus) RIKEN cDNA 2810405K02 [Mus musculus]
AAGACCAGGA	0	0	0	0	1	0.973028
[truncated: 42,556 more rows]
