# Supplementary material for: Microenvironment alters epigenetic and gene expression profiles in Swarm rat chondrosarcoma tumors
Source: BMC Cancer. 2010 Sep 1;10:471. doi: 10.1186/1471-2407-10-471 (PMC2944175; doi:10.1186/1471-2407-10-471)
Supplement: Additional file 2 — Differentially expressed SAGE tags. Complete list of differentially expressed genes obtained from the comparison of "Rat Normal Cartilage" vs. all 3 SRC SAGE libraries ("Subcutaneous SRC tumor", "Tibia SRC tumor", and "Lung SRC tumor"). The criteria for section was as follows: z-value > 1.96 (for differential gene expression) and expression of at least 25 tags in one SAGE library. The data is presented as a table. The first row of the table describes each column of the table. Each subsequent row corresponds to a single SAGE tag. Each tag is identified by its 10 base-pair nucleic acid sequence. The adjacent columns provide the expression value for each tag in a given SAGE library. For each SAGE tag, the Unigene number and gene name description are given if known. [file 1471-2407-10-471-S2.XLS]

## Sheet: Sheet1
comparison: “Rat Normal Cartilage” vs.(“Subcutaneous SRC tumor”, “Tibia SRC tumor”, and “Lung SRC tumor”
SAGE Tag	Normal rat Cartilage	subcutaneous SRC tumor	Tibia SRC tumor	Lung SRC tumor	Unigene ID	Genbank_ID	Description
GACATCGGAG	8693.7	3891.63	1491.65	932.529	Rn.10124	1280	Procollagen, type II, alpha 1
CGAACTCTCA	1800.3	557.503	705.445	780.167	Rn.98989	55830	SPARC mRNA, 3' untranslated region, partial seqeunce
TCCCCGTACA	60.2542	630.458	106.06	129.416
GACTTTGGAA	339.541	20.6886	133.305	11.0141	Rn.2953	1277	Procollagen, type 1, alpha 1
AACGGCGGCT	832.16	297.263	75.8962	288.203	Rn.10124	1280	Procollagen, type II, alpha 1
TTAATCGAAC	55.3687	398.528	489.433	217.529	Rn.90726	1297	Procollagen, type IX, alpha 1
CCAATGGTCC	409.566	995.231	891.293	650.751	Rn.106351	1471	Cystatin C
TTCCATTCCT	573.229	179.664	42.8132	26.6175	Rn.3742		Milk fat globule-EGF factor 8 protein
TGTTCCTCTT	242.645	19.5997	15.5684	67.0026	Rn.3247	1281	Procollagen, type III, alpha 1
AGTGGTGGCC	289.872	46.8216	53.5165	71.5918	Rn.8778	2331	Fibromodulin
CTTTATTCCA	185.648	7.62212	95.3567	9.17844
CTGCAGGCTG	0.814246	195.997	20.4336	21.1104	Rn.1047	376497	Solute carrier family 27 (fatty acid transporter), member 1
ATCTCCTGTC	213.332	26.133	4.86514	19.2747	Rn.2379	5829	Matrix Gla protein
TTTTCAGATG	139.236	0.01	0.01	0.917844
GATGCCCCCC	782.49	365.862	923.403	1214.31
CCACCTCTCC	87.9386	369.128	137.197	61.4955	Rn.16158	23162	Mitogen-activated protein kinase 8 interacting protein 3
GACATCGGGA	617.198	270.041	103.141	67.0026
GAACATTGCA	493.433	951.676	195.579	97.2914	Rn.98989	55830	SPARC mRNA, 3' untranslated region, partial seqeunce
TTGGCTGCCC	50.4832	261.33	11.6763	82.6059
ACCAAGATCT	44.7835	247.174	2.91908	14.6855	Rn.115882	6223	Ribosomal protein S19
ATCTTCTGTC	254.859	63.1547	7.78422	35.7959	Rn.2379	5829	Matrix Gla protein
GCCTCCAAGG	240.203	557.503	66.1659	111.977	Rn.129558	2597	Glyceraldehyde-3-phosphate dehydrogenase
GAGCGTTTTG	66.7682	268.952	24.3257	140.43	Rn.1463	5478	Peptidylprolyl isomerase A
AAAAAAAAAA	153.078	21.7775	273.421	56.9063	Rn.2243	10987	COP9 (constitutive photomorphogenic) homolog, subunit 5 (Arabidopsis thaliana)
GGGGAAATCG	14.6564	157.887	0.973028	52.3171	Rn.5983		Thymosin, beta 10
GGTTTCTTTT	99.338	3.26662	33.0829	1.83569	Rn.107239	1278	Procollagen, type I, alpha 2
CTTGCTGGTC	181.577	38.1106	60.3277	91.7844
GCAGAGTGCG	16.2849	155.709	5.83817	31.2067	Rn.34341		Ribosomal protein S6
CGCCTGCTAG	277.658	93.6431	67.1389	28.4532	Rn.107239	1278	Procollagen, type I, alpha 2
AAATAAAACT	135.979	361.506	245.203	38.5494	Rn.5875	7249	Tuberous sclerosis 2
GACATCGGAA	311.042	117.598	54.4896	36.7137
GAACATCGGA	315.928	121.954	41.8402	18.3569
ACGTCGAGGT	111.552	11.9776	44.7593	15.6033	Rn.10124	1280	Procollagen, type II, alpha 1
GACCATCGGA	302.9	116.509	53.5165	25.6996
TCTCCAGCGC	77.3534	1.08887	0.973028	11.0141	Rn.1780	1191	Clusterin
CCCGACTGGG	69.2109	0.01	5.83817	0.917844	Rn.9214	6472	Transcribed locus
GACATCCGGA	309.414	127.398	39.8941	31.2067	Rn.9759		Prolactin
GTGATGGCCA	68.3967	225.397	35.029	120.238	Rn.103172	9349	Ribosomal protein L23
GCGAGGATTG	71.6537	2.17775	0.01	2.75353	Rn.15264	10536	Leprecan-like 2 (predicted)
GGACATCGGA	308.599	131.754	42.8132	27.5353
CCAAGGGACC	37.4553	164.42	85.6264	122.073	Rn.9900	11061	Leukocyte cell derived chemotaxin 1
CCCACAAACT	12.2137	113.243	41.8402	44.0565	Rn.107334	23013	Hemoglobin alpha, adult chain 1
GATGCAGCCA	83.8674	8.71099	10.7033	25.6996	Rn.94978	144699	Actin, beta
GACAATCGGA	332.212	155.709	53.5165	28.4532
TCCCGTACAT	3.25698	84.9322	23.3527	36.7137
GGATTTGGCC	146.564	40.2883	60.3277	257.914	Rn.976		Ribosomal protein, large P2
TATGTCAAGC	95.2668	15.2442	8.75725	25.6996	Rn.8400		Ribosomal protein S12
TAATGATTCT	54.5545	0.01	0.01	0.01	Rn.104319	9452	Integral membrane protein 2A
CTCTGACTTT	45.5978	160.064	2.91908	9.17844	Rn.2269	682	Basigin
CCCCCCCCAC	49.669	0.01	2.91908	22.9461	Rn.98989	55830	SPARC mRNA, 3' untranslated region, partial seqeunce
ATTGGGCAGT	4.88548	77.3101	16.5415	13.7677
TCTGACTTCT	97.7095	20.6886	14.5954	10.0963	Rn.783	633	Biglycan
TTTCTTAGTT	60.2542	4.3555	2.91908	2.75353	Rn.11218	1303	Procollagen, type XII, alpha 1
GAGACTGGCG	74.9107	10.8887	20.4336	38.5494	Rn.10124	1280	Procollagen, type II, alpha 1
TCCCCCGTAC	3.25698	68.599	14.5954	18.3569
GACCCTTCCG	44.7835	0.01	3.89211	1.83569
CTGTATTTCT	48.0405	1.08887	5.83817	3.67138	Rn.9899	1101	Chondroadherin
GAGGGTCGGA	48.0405	1.08887	2.91908	0.01	Rn.9924	7136	Troponin I type 2 (skeletal, fast)
GGATTCGGTC	285.8	141.554	125.521	145.019	Rn.1079	113157	Acidic ribosomal phosphoprotein P0
GACCAACAGA	67.5824	8.71099	13.6224	0.01	Rn.2953	1277	Procollagen, type 1, alpha 1
GACATTCGGA	309.414	158.976	46.7053	23.8639
TTCATTAGCC	42.3408	0.01	23.3527	0.01	Rn.10997	4322	Matrix metallopeptidase 13
TCGATGCCAG	80.6103	15.2442	17.5145	6.42491	Rn.10124	1280	Procollagen, type II, alpha 1
TGTGCTAGAG	41.5265	0.01	8.75725	0.01	Rn.10209	4318	Matrix metallopeptidase 9
CGAAACTCTC	113.994	33.7551	44.7593	49.5636
TAAGGTAGTG	185.648	347.351	227.689	42.2208	Rn.260	1301	Procollagen, type XI, alpha 1
GGCAGACCAA	58.6257	6.53324	38.9211	33.9602	Rn.98989	55830	SPARC mRNA, 3' untranslated region, partial seqeunce
CAACCGTCAT	52.1117	4.3555	6.81119	19.2747	Rn.108012	9741	Lysosomal-associated protein transmembrane 4A
GAGGCTTTGC	4.07123	62.0658	22.3796	12.8498	Rn.119867	3320	Heat shock protein 1, alpha
ACAGAACTCT	13.8422	82.7544	150.819	59.6598	Rn.104326	653107	Annexin A8
TGGAAACAGA	67.5824	174.22	3.89211	11.932	Rn.10343	1311	Cartilage oligomeric matrix protein
GCACCTGGAA	0.01	50.0882	4.86514	10.0963	Rn.16704		Transcribed locus
CCCAGGCACT	43.9693	2.17775	0.01	0.01	Rn.15488	7140	Troponin T3, skeletal, fast
GACTTTTGGA	40.7123	1.08887	17.5145	1.83569
TTGGGGGGCC	48.8548	4.3555	7.78422	3.67138	Rn.16151	1072	EGF-containing fibulin-like extracellular matrix protein 2
GGCCACTGCC	35.8268	0.01	0.01	4.58922	Rn.85934	55249	Transcribed locus
GTGCTTGTGC	44.7835	3.26662	7.78422	3.67138	Rn.1975	975	CD 81 antigen
CTGGGGCATC	7.32821	64.2436	55.4626	27.5353
TACCAAGTCC	6.51397	62.0658	16.5415	44.0565	Rn.3313	112	Adenylate cyclase 6
TGGCCCAAAT	43.9693	129.576	20.4336	100.963
ACTCTCAGCC	14.6564	77.3101	65.1929	43.1387
CCCAATGGCC	77.3534	19.5997	47.6784	26.6175	Rn.128903	1292	Procollagen, type VI, alpha 2
AGACATCGGA	113.18	40.2883	15.5684	11.0141
TTCCTGATCA	30.9413	0.01	0.01	0.917844	Rn.10358	6649	Superoxide dismutase 3, extracellular
CAAGGTGACA	72.4679	167.687	27.2448	24.7818
GAACATTCCA	50.4832	7.62212	19.4606	5.50706	Rn.82764	249	Alkaline phosphatase, tissue-nonspecific
CGAACTCCTC	64.3254	14.1554	26.2717	22.9461
CCGAACGGGA	0.01	40.2883	6.81119	16.5212	Rn.7208	490	ATPase, Ca++ transporting, plasma membrane 1
AGGGTTTCTG	0.814246	42.4661	35.029	17.439
TGCTCCTGTG	36.6411	2.17775	0.01	5.50706	Rn.92939	3073	Hexosaminidase A
TGATCAGTCT	103.409	38.1106	27.2448	14.6855	Rn.4236	2023	Enolase 1, alpha
AGAGGAAGCT	39.8981	4.3555	0.01	3.67138	Rn.11182	26471	Nuclear protein 1
ACAAAAAATT	11.3994	62.0658	90.4916	45.8922
CCTCTCTCTG	30.1271	1.08887	8.75725	8.26059
CCTACTAACC	46.412	120.865	11.6763	7.34275	Rn.1774	226	Aldolase A
CACTTAACAA	11.3994	60.9769	66.1659	61.4955	Rn.16593	84417	Similar to RIKEN cDNA 1500015O10 (predicted)
GTTCACACAA	43.155	6.53324	6.81119	0.01	Rn.20579	221294	5'-nucleotidase domain containing 1 (predicted)
CCTTCTTCTC	37.4553	4.3555	9.73028	7.34275	Rn.108074	2878	Glutathione peroxidase 3
AAAGCCGGCC	0.01	33.7551	3.89211	5.50706	Rn.102517	3872	Type I keratin KA13
AATACACGGT	28.4986	1.08887	2.91908	0.01	Rn.9721	3381	Integrin binding sialoprotein
CCGAACTCTC	61.8827	16.3331	23.3527	28.4532
CCATCCCCAC	0.01	32.6662	6.81119	5.50706	Rn.9717		Glypican 3
TCAGTTGATC	24.4274	0.01	0.01	0.01	Rn.74256	11197	Wnt inhibitory factor 1
GACTTTGGGA	27.6844	1.08887	4.86514	1.83569
AACTTCTGTT	111.552	46.8216	70.058	36.7137	Rn.98199	871	Serine (or cysteine) proteinase inhibitor, clade H, member 1
ACAAAAGCCA	52.1117	124.132	199.471	121.155	Rn.50531	1404	Hyaluronan and proteoglycan link protein 1
AATCCTGTGG	52.1117	123.043	11.6763	24.7818	Rn.127774	6132	Ribosomal protein L8
AACGTGGACC	5.69972	44.6438	15.5684	16.5212	Rn.2269	682	Basigin
CAAGAATCCG	35.0126	4.3555	0.01	2.75353	Rn.139226	221044	Similar to RIKEN cDNA 1110017I16 (predicted)
TGTGGTCTGG	1.62849	34.844	15.5684	14.6855	Rn.99540	4734	Neural precursor cell expressed, developmentally down-regulated gene 4A
GATCAGTCAT	21.1704	72.9546	104.114	87.1951	Rn.3384	653316	Ribosomal protein L19
CGTTTGTCCG	28.4986	2.17775	5.83817	12.8498	Rn.774	3913	Laminin, beta 2
CGAACTCTCC	65.954	20.6886	31.1369	22.9461	Rn.98989	55830	SPARC mRNA, 3' untranslated region, partial seqeunce
TGGTTGCTGG	156.335	80.5767	195.579	268.01	Rn.11377	5920	HRAS like suppressor 3
CACAAACGGT	165.292	87.1099	69.085	239.557	Rn.144623	85028	Transcribed locus
CTGAATGCTC	38.2696	6.53324	4.86514	11.0141	Rn.101608	4046	Lymphocyte specific 1
TCTGCCAAGG	1.62849	32.6662	20.4336	10.0963	Rn.2874	3148	High mobility group box 2
TTCAGAAGAA	21.1704	0.01	0.01	0.01
CGAACTCTTC	56.9972	16.3331	19.4606	28.4532
TCTTGCCAGT	62.697	19.5997	14.5954	23.8639
TCAGGTTCAG	35.0126	5.44437	6.81119	16.5212	Rn.12548	1296	Transcribed locus
TTTTTACTGA	20.3562	0.01	0.973028	0.01	Rn.8450	81618	Integral membrane protein 2C
TTTTTCAGAT	20.3562	0.01	0.01	0.01	Rn.88698	112611	RWD domain containing 2 (predicted)
AGGATGAAAA	19.5419	0.01	2.91908	0.01	Rn.9721	3381	Integrin binding sialoprotein
TGTTCACTAA	19.5419	0.01	6.81119	0.917844	Rn.2271	5270	Serine (or cysteine) proteinase inhibitor, clade E, member 2
GTTGGTCTGT	22.7989	1.08887	0.973028	1.83569	Rn.103147		Keratinocyte associated protein 2 (predicted)
GTGGTGGGCT	18.7277	0.01	0.973028	1.83569	Rn.11056	8532	Carboxypeptidase Z
AACATAACTA	4.07123	34.844	73.9501	13.7677	Rn.50531	1404	Hyaluronan and proteoglycan link protein 1
CAGCCTGCTT	27.6844	3.26662	0.01	0.917844	Rn.2782	5654	HtrA serine peptidase 1
CGGAACTCTC	58.6257	19.5997	28.2178	23.8639
AAGATGCAGA	17.9134	0.01	0.01	0.01	Rn.139571		Transcribed locus
GGACTGGACC	26.8701	3.26662	2.91908	7.34275
AGAGTTGTTG	21.1704	1.08887	3.89211	3.67138	Rn.146338	255082	Transcribed locus
TAAACGTTTT	21.1704	1.08887	1.94606	0.01	Rn.63942	2887	Similar to Grb10 protein (predicted)
CAGCTCTGGG	69.2109	26.133	2.91908	17.439	Rn.15228	94031	HtrA serine peptidase 3 (predicted)
AGGCAGACAG	232.06	341.906	96.3297	108.306	Rn.144660	1915	Eukaryotic translation elongation factor 1 alpha 1
TCAGGCTGCC	101.781	178.575	243.257	525.007	Rn.54447	2495	Ferritin, heavy polypeptide 1
GAGCAGGTGC	23.6131	2.17775	0.973028	0.917844	Rn.37157	165	AE binding protein 1 (predicted)
TCCCTGTACA	0.01	22.8664	4.86514	9.17844
ATCTTCCTGT	17.0992	0.01	0.973028	0.917844	Rn.49292		Transcribed locus
GGCTGCTGGG	17.0992	0.01	0.973028	0.01
TGTTGCCCTG	17.0992	0.01	1.94606	0.917844	Rn.9722	147004	Bone gamma-carboxyglutamate protein 2
GGTCCAAGAG	39.8981	9.79987	15.5684	10.0963	Rn.96234	11188	Nischarin
TGTTTTGGGG	30.9413	5.44437	4.86514	8.26059	Rn.96235		Transcribed locus
CGAACCTCTC	52.926	17.422	23.3527	24.7818
ACACCTCCTG	22.7989	2.17775	0.973028	4.58922	Rn.263		Similar to hypothetical protein FLJ14675
ACAAAACCAA	48.8548	15.2442	26.2717	8.26059	Rn.124437	127247	Sialyltransferase 7E
AGGGCTCATA	0.01	21.7775	3.89211	3.67138	Rn.77463	116337	Pannexin 3
CAGTCTCTCA	28.4986	74.0434	5.83817	12.8498	Rn.3359		Ribosomal protein S10
CCAGCTCCGT	19.5419	1.08887	1.94606	0.01
TGCAGGCTGG	40.7123	10.8887	22.3796	5.50706	Rn.2953	1277	Procollagen, type 1, alpha 1
TTGCCAACAG	46.412	14.1554	19.4606	9.17844	Rn.2419	79813	Transcribed locus
TTCCAGACCC	10.5852	43.555	2.91908	2.75353	Rn.2879		Ribophorin II
TAGAATTCAG	21.9846	2.17775	0.973028	2.75353	Rn.1046	7045	Transforming growth factor, beta induced
GACTGAGTTT	120.508	198.175	82.7074	57.8241	Rn.54503	176	Aggrecan 1
AAAACAGTGG	109.109	55.5326	19.4606	70.674	Rn.991	6168	RGD1561181 (predicted)
CCTGTGGGGG	24.4274	3.26662	1.94606	6.42491	Rn.11245	4814	Ninjurin 1
TGATCCCCAG	26.8701	4.3555	1.94606	0.01	Rn.29908	2582	Galactose-4-epimerase, UDP
GTTGCACATA	0.01	20.6886	21.4066	10.0963
GTGCTTGGGA	15.4707	0.01	0.01	0.917844	Rn.140751	148113	Cartilage intermediate layer protein 2 (predicted)
GGAGGGATCA	18.7277	1.08887	1.94606	7.34275	Rn.95042	3611	Integrin linked kinase
GGGATGGCCA	18.7277	1.08887	0.01	0.01	Rn.145458	23057	Nicotinamide nucleotide adenylyltransferase 2 (predicted)
CCCAATGGTC	26.0559	68.599	55.4626	47.7279	Rn.3313	112	Adenylate cyclase 6
AACGGCGGGC	57.8115	21.7775	1.94606	17.439
GGAACCAGCA	23.6131	3.26662	6.81119	7.34275	Rn.4257	22818	Coatomer protein complex, subunit zeta 2 (predicted)
AATCAACCCC	0.01	19.5997	4.86514	13.7677
TTGACTGATA	14.6564	0.01	0.01	0.01
TTTACAGGGG	14.6564	0.01	0.01	0.917844	Rn.36545	7148	Tenascin XA
TGACTGCCTG	67.5824	28.3107	46.7053	37.6316	Rn.14242	6238	Ribosome binding protein 1 homolog 180kDa (dog) (predicted)
GTGCTGCAGA	17.9134	1.08887	0.973028	3.67138	Rn.51907	91653	Biregional cell adhesion molecule-related/down-regulated by oncogenes (Cdon) binding protein (predicted)
TTAAATCGAA	3.25698	27.2218	19.4606	10.0963
CTTTCTGGGT	20.3562	2.17775	0.01	0.917844	Rn.9305	649	Bone morphogenetic protein 1
ATTACGGTGG	63.5112	26.133	12.6494	14.6855	Rn.835	10327	Aldo-keto reductase family 1, member A1
TATTTTTTAA	69.2109	127.398	106.06	27.5353	Rn.41528	4148	Matrilin 3 (predicted)
AACGGCCGGC	25.2416	4.3555	1.94606	7.34275
AGGCTTCTGC	52.926	19.5997	14.5954	15.6033	Rn.82624	10143	C-type (calcium dependent, carbohydrate-recognition domain) lectin, superfamily member 1 (cartilage-derived) (predicted)
TAATACTTTC	0.01	18.5109	21.4066	5.50706	Rn.16652	91851	Kohjirin
ACCGTTGCTG	13.8422	0.01	4.86514	77.0989	Rn.55138	2034	Endothelial PAS domain protein 1
CTGGGCCCAG	13.8422	0.01	2.91908	2.75353	Rn.128036	122618	Phospholipase D family, member 3
GACCTTTGGA	13.8422	0.01	1.94606	0.917844
GAGTGCTGTC	13.8422	0.01	0.01	0.01
TGAGGAACAA	17.0992	1.08887	0.01	7.34275	Rn.138656	57407	Similar to RIKEN cDNA 1110025F24 (predicted)
TTGGTGGTCG	17.0992	1.08887	0.01	3.67138	Rn.49817		Transcribed locus
TTTCGATGGC	17.0992	1.08887	0.01	5.50706	Rn.14770	84935	Similar to RIKEN cDNA 6330406I15 (predicted)
AAACGGCGGC	69.2109	30.4885	5.83817	13.7677	Rn.40286	79759	Zinc finger protein 668 (predicted)
AGTTGGGAGA	21.9846	3.26662	7.78422	2.75353	Rn.3917	55827	Similar to IQ motif and WD repeats 1 (predicted)
AAGGGGGGCA	0.814246	19.5997	7.78422	5.50706	Rn.99947	220988	Heterogeneous nuclear ribonucleoprotein A3
CCGTGTGCCA	0.01	17.422	10.7033	4.58922	Rn.54555	55512	Sphingomyelin phosphodiesterase 3, neutral
AGCCTCCCTT	13.0279	0.01	0.01	0.917844	Rn.6504	10273	STIP1 homology and U-Box containing protein 1
GATTTGGTCT	13.0279	0.01	1.94606	0.01	Rn.120361	3703	Similar to integral membrane protein 1 (predicted)
GGAGTCTTTG	13.0279	0.01	0.973028	4.58922	Rn.130535	1760	Dystrophia myotonica-protein kinase (predicted)
CCCTGAGTCC	85.4958	145.909	11.6763	23.8639	Rn.94978	144699	Actin, beta
GCTGGGCTCC	16.2849	1.08887	0.973028	3.67138	Rn.15189	339665	Solute carrier family 35, member E4
TGGGCCAACG	16.2849	1.08887	0.01	6.42491	Rn.106264	493869	Similar to RIKEN cDNA 2310016C16 (predicted)
TTGGGGTTTC	16.2849	1.08887	1.94606	1.83569
AACGCAGCCA	70.8394	32.6662	11.6763	32.1245	Rn.2661	4282	Macrophage migration inhibitory factor
AGCTCCCCTG	18.7277	2.17775	0.01	5.50706	Rn.1095	51282	SCAN domain-containing 1 (predicted)
GGAGAGAAGG	2.44274	22.8664	11.6763	10.0963	Rn.96045	26150	RIB43A domain with coiled-coils 2
ACAGTGTCGT	34.1983	9.79987	13.6224	14.6855	Rn.11531	7106	Tetraspanin 4
GCGTCCAAGG	21.1704	3.26662	2.91908	1.83569
TTCCATTTCC	39.8981	13.0665	1.94606	1.83569
CACTGTGCCT	4.07123	26.133	24.3257	24.7818	Rn.7246		Transcribed locus
GACGTCGGAG	41.5265	14.1554	1.94606	5.50706
AACAGGGCCA	31.7556	8.71099	10.7033	4.58922	Rn.4346	83716	Cysteine-rich secretory protein LCCL domain containing 2
AAGGTGGAGG	12.2137	0.01	1.94606	0.917844
CGCGGAGGCC	12.2137	0.01	0.01	0.01	Rn.11207	7060	Thrombospondin 4
GAATCTTAGG	12.2137	0.01	0.01	0.917844
GATTGGCAGG	12.2137	0.01	2.91908	1.83569	Rn.119324		Ab1-233
GTTTACTTGC	12.2137	0.01	1.94606	0.917844	Rn.121213	1982	Eukaryotic translation initiation factor 4 gamma, 2
TGTGTAGCCA	12.2137	0.01	0.973028	3.67138	Rn.2889	1809	Dihydropyrimidinase-like 2
TGTTCCCTCT	12.2137	0.01	0.973028	2.75353
CGCTGGTTCC	116.437	66.4213	78.8153	147.773	Rn.14687	9518	Ribosomal protein L11
GTAAGAAAGG	3.25698	23.9552	50.5974	19.2747	Rn.47137	27034	Similar to Acyl-CoA dehydrogenase family member 8, mitochondrial precursor (ACAD-8) (Isobutyryl-CoA dehydrogenase)
GCCTTCCAAT	4.88548	27.2218	79.7883	87.1951	Rn.106017		Transcribed locus
AAGAGGCAAG	74.0964	35.9328	16.5415	30.2888	Rn.2890	1038	Ribosomal protein S15a
GGTACCGCGG	22.7989	4.3555	1.94606	2.75353	Rn.96380	126328	NADH dehydrogenase (ubiquinone) 1 alpha subcomplex 11
GCGAAACTCA	40.7123	14.1554	60.3277	228.543	Rn.86410	8607	RuvB-like protein 1
TTCTGGCTGC	20.3562	3.26662	0.973028	5.50706	Rn.3428	7384	Ubiquinol-cytochrome c reductase core protein 1
CGAACTTCTC	61.0684	27.2218	16.5415	29.371
CAGACTTGGT	1.62849	19.5997	26.2717	16.5212	Rn.6102	1854	Deoxyuridine triphosphatase
GTGTGGCACA	61.0684	109.976	19.4606	99.1271	Rn.103229		Ribosomal protein S13
AAAAGCCCGA	0.814246	17.422	21.4066	6.42491	Rn.2193	151887	Steroid sensitive gene 1
ATCTCCCTGT	14.6564	1.08887	0.973028	2.75353
CTTTATTCCC	14.6564	1.08887	4.86514	0.917844
ATAACACCAG	11.3994	0.01	0.973028	0.917844	Rn.105288		Carbohydrate sulfotransferase 11 (predicted)
CTTTGATCGC	11.3994	0.01	0.973028	0.917844
GTGCTTTCAA	11.3994	0.01	0.01	0.917844	Rn.145674	64405	Cadherin 22
TGTTCCTTCT	11.3994	0.01	0.01	0.917844
TTGGTCCTCT	11.3994	0.01	0.01	0.917844
GGGAGGGGTG	24.4274	5.44437	5.83817	9.17844	Rn.10371	4323	Matrix metallopeptidase 14 (membrane-inserted)
CTGCAGCCTG	28.4986	7.62212	10.7033	9.17844	Rn.5782		Syntaxin 5a
TACACTCCCC	17.0992	2.17775	2.91908	5.50706	Rn.4636		Serum/glucocorticoid regulated kinase
ACAAACCTCG	21.9846	54.4437	51.5705	83.5238	Rn.4166	801	Calmodulin 1
CCAAGGAAAA	13.0279	40.2883	90.4916	92.7022	Rn.107896	3939	Lactate dehydrogenase A
CCAGCACCAG	13.8422	41.3772	28.2178	2.75353	Rn.95169	51225	ABI gene family, member 3
TGGAAATGAC	62.697	29.3996	122.601	29.371	Rn.8273	586	Branched chain aminotransferase 1, cytosolic
GTGGTGAATA	11.3994	37.0217	35.029	25.6996	Rn.107334	23013	Hemoglobin alpha, adult chain 1
GGCGGGGGCC	23.6131	5.44437	1.94606	6.42491	Rn.1085	5339	Plectin 1
ACTAGGACTG	13.8422	1.08887	0.973028	0.917844	Rn.104143	25844	Yip1 domain family, member 3
ACTTCTAGAG	13.8422	1.08887	0.01	0.01
CTTGCTTTTT	13.8422	1.08887	0.01	0.01	Rn.44161	4000	Lamin A
TTGACTCAGG	0.01	14.1554	12.6494	12.8498	Rn.48835	10272	Follistatin-like 3
ACCAAAAACC	10.5852	0.01	0.973028	2.75353
GCGCTGTGGT	10.5852	0.01	0.01	0.01
TCCTAACTTA	10.5852	0.01	0.01	0.01	Rn.105319	8482	Sema domain, immunoglobulin domain (Ig), and GPI membrane anchor, (semaphorin) 7A (predicted)
TTCCCCACAC	35.0126	11.9776	5.83817	7.34275	Rn.3545	8848	Transforming growth factor beta 1 induced transcript 4
TTCTGTGTGG	16.2849	2.17775	6.81119	1.83569	Rn.10827	6511	Solute carrier family 1 (high affinity aspartate/glutamate transporter), member 6
GTTGAAGAAA	18.7277	3.26662	0.973028	0.01
ACAGTGGGGA	4.07123	22.8664	32.1099	24.7818	Rn.121561	10728	Similar to Sid3177p
TCCTATTAAG	48.8548	90.3765	31.1369	1.83569
AACATCGGAG	22.7989	5.44437	2.91908	1.83569
GTGCCAGCAC	22.7989	5.44437	7.78422	8.26059	Rn.100569	377	FK506 binding protein 11
AACGGGCGGC	52.926	23.9552	6.81119	14.6855
CGCCTGGCTA	13.0279	1.08887	2.91908	0.01
GCTCCTCTCA	13.0279	1.08887	1.94606	0.01
GTCAATGAAG	13.0279	1.08887	0.01	2.75353	Rn.1618	358	Aquaporin 1
ACTGACTAAC	9.77095	0.01	0.01	0.917844	Rn.2866	7355	Transcribed locus
CAGCCTTGCA	9.77095	0.01	1.94606	2.75353	Rn.11352	6539	Solute carrier family 6 (neurotransmitter transporter, betaine/GABA), member 12
CATTCCGAGA	9.77095	0.01	0.01	1.83569	Rn.29848	9572	Nuclear receptor subfamily 1, group D, member 1
CTCTGACCTC	9.77095	0.01	1.94606	0.01	Rn.13880	25903	Olfactomedin-like 2B (predicted)
CTGGGTGTGT	9.77095	0.01	1.94606	1.83569	Rn.40737	63925	Zinc finger protein 335
CTGTAGGGTT	9.77095	0.01	0.01	0.01	Rn.31832	1306	Procollagen, type XV
GGATGGATGT	9.77095	0.01	0.01	0.01
GGGTACGTGG	9.77095	0.01	0.973028	0.917844	Rn.12548	1296	Transcribed locus
GTCGCTGAGA	9.77095	0.01	0.01	0.917844	Rn.44281	770	Carbonic anhydrase 11
GTTTTTCCTT	9.77095	0.01	1.94606	0.01	Rn.7309	113178	Secretory carrier membrane protein 4
TCTGCGGCCT	9.77095	0.01	0.01	2.75353	Rn.22326	56963	RGM domain family, member A (predicted)
TGTGCTGCAG	9.77095	0.01	1.94606	0.917844	Rn.60676	441257	Transcribed locus
TTTCAGCCAG	9.77095	0.01	0.01	0.917844	Rn.141229	79802	Similar to RIKEN cDNA 4930507C10 (predicted)
AAAAAGCTGC	17.9134	3.26662	0.01	0.01
AGTGGGTGGC	17.9134	3.26662	0.01	6.42491
AAGTGGTGGC	15.4707	2.17775	0.973028	2.75353
GAGGGCGAGG	15.4707	2.17775	0.01	0.917844	Rn.13429	51368	Testis expressed gene 264 homolog (mouse)
TATACCCTAA	8.14246	29.3996	21.4066	0.917844	Rn.6977	5325	Pleiomorphic adenoma gene-like 1
GCCCTCCTGG	4.07123	21.7775	17.5145	20.1926	Rn.83595	6319	Stearoyl-Coenzyme A desaturase 2
GCGCCAGGAC	21.9846	5.44437	6.81119	7.34275	Rn.16181	54757	Similar to cDNA sequence BC004044
CCAGTCCTGG	27.6844	8.71099	6.81119	13.7677	Rn.3357	516	ATP synthase, H+ transporting, mitochondrial F0 complex, subunit c (subunit 9), isoform 1
CTGTGTCTGA	9.77095	31.5773	96.3297	25.6996
TTCACACTGT	12.2137	1.08887	2.91908	0.01	Rn.4445	5351	Procollagen-lysine, 2-oxoglutarate 5-dioxygenase 1
TTCCATTCCC	38.2696	15.2442	0.973028	2.75353
GCGGGGGGAG	23.6131	6.53324	1.94606	0.917844	Rn.127770	5310	Polycystic kidney disease 1 homolog
GTGGCCCCAG	0.814246	14.1554	5.83817	7.34275	Rn.18027	84444	DOT1-like, histone H3 methyltransferase (S. cerevisiae) (predicted)
TTAATCGGAA	0.814246	14.1554	23.3527	11.932
AATGACTCCT	0.01	11.9776	11.6763	3.67138	Rn.107098	84311	Mitochondrial ribosomal protein L45 (predicted)
ATAATTTGGG	0.01	11.9776	3.89211	3.67138	Rn.29938	2632	Glucan (1,4-alpha-), branching enzyme 1
CCCGTCCGGA	8.95671	0.01	0.973028	0.917844
CCTATCGTGT	8.95671	0.01	0.01	2.75353	Rn.41249	130916	MTERF domain containing 2
CGGCCTGCTA	8.95671	0.01	0.973028	0.917844
TGACAGACGA	8.95671	0.01	0.01	0.01	Rn.43529	7125	Troponin C type 2 (fast)
TGTTTCCTCT	8.95671	0.01	0.973028	0.01
TTGTCAGCGC	8.95671	0.01	1.94606	1.83569	Rn.20038	90864	SplA/ryanodine receptor domain and SOCS box containing 3 (predicted)
CCGGGGATAG	14.6564	2.17775	5.83817	4.58922	Rn.102748	254272	Similar to hypothetical protein DKFZp564D0478 (predicted)
GGGAGCAGAG	14.6564	2.17775	0.973028	0.917844	Rn.8239		CDNA clone MGC:95041 IMAGE:7123253
CTGTCCTTGT	25.2416	7.62212	1.94606	3.67138	Rn.10354	1759	Dynamin 1
GACATCGGGG	32.5698	11.9776	6.81119	7.34275	Rn.10124	1280	Procollagen, type II, alpha 1
CGGATAACCA	2.44274	17.422	11.6763	14.6855	Rn.9485	5036	Proliferation-associated 2G4
GAGACTAGCA	2.44274	17.422	18.4875	18.3569	Rn.998	10099	Tetraspanin 3
AAGAAAGGAG	26.8701	8.71099	0.01	1.83569	Rn.2910	5118	Procollagen C-endopeptidase enhancer protein
GTGTGTGGTG	26.8701	8.71099	6.81119	3.67138	Rn.3222	79033	Transcribed locus
ATAGAGGCAA	43.9693	19.5997	24.3257	21.1104	Rn.6961		Mortality factor 4 like 2
TAACAGAAGT	18.7277	4.3555	8.75725	3.67138	Rn.2875	1290	Procollagen, type V, alpha 2
TGTGTGAACT	18.7277	4.3555	0.01	0.01	Rn.72896	196463	RDCR-0918-3 protein
GTCCCCAGCC	22.7989	6.53324	8.75725	8.26059	Rn.6092	64094	SPARC related modular calcium binding 2 (predicted)
GATAAAACCA	7.32821	26.133	23.3527	33.0424	Rn.4092	291	Solute carrier family 25 (mitochondrial carrier; adenine nucleotide translocator), member 4
AACCTGGGTG	15.4707	39.1995	3.89211	1.83569	Rn.62446	60681	Similar to 65kDa FK506-binding protein
AACCGGCGGC	30.1271	10.8887	1.94606	5.50706
TCTGACGGAG	0.814246	13.0665	23.3527	20.1926	Rn.48863	3929	Lipopolysaccharide binding protein
ATGTCCTCTG	16.2849	3.26662	1.94606	5.50706
GTGGGTGTGT	127.837	182.931	10.7033	31.2067
AAGGGGCCTT	24.4274	7.62212	5.83817	1.83569	Rn.74081	1307	Procollagen, type XVI, alpha 1
CTCCATATGG	8.14246	0.01	0.01	1.83569
CTTTGGTTTT	8.14246	0.01	1.94606	0.917844	Rn.131212	25890	Similar to ABI gene family, member 3 (NESH) binding protein (predicted)
GCAAAATACT	8.14246	0.01	0.01	0.01	Rn.30124	4958	Osteomodulin
GCTAAGTGGC	8.14246	0.01	1.94606	1.83569	Rn.10407	25998	Annexin A6
GGAATCCTTG	8.14246	0.01	0.01	0.917844	Rn.11652	10313	Reticulon 3
GGACCCTGGC	8.14246	0.01	0.973028	0.01	Rn.76129	80381	CD276 antigen
GGTCTGAACT	8.14246	0.01	0.01	0.01
TCCACCATCC	8.14246	0.01	0.01	1.83569	Rn.131185	57514	Cdc42 GTPase-activating protein (predicted)
TGGAGCTGCC	8.14246	0.01	0.01	1.83569	Rn.43385	9236	Cell cycle progression 1 (predicted)
TTAATGAACT	8.14246	0.01	0.973028	0.01	Rn.103345	5954	Reticulocalbin 1 (predicted)
TTTTCCAGAT	8.14246	0.01	0.01	0.917844	Rn.129464	317702	Vomeronasal V1r-type receptor V1re5
TGCCACCACC	13.8422	2.17775	2.91908	4.58922	Rn.101629	57404	Cytochrome P450, family 20, subfamily A, polypeptide 1
CTGCACAGAG	20.3562	5.44437	0.01	0.917844	Rn.15760	56681	SAR1 gene homolog A (S. cerevisiae)
TTTTTAAGCA	36.6411	15.2442	0.01	0.01	Rn.95169	51225	ABI gene family, member 3
AAACATTGGG	39.8981	17.422	8.75725	4.58922	Rn.17150	56889	Similar to transmembrane protein TM9SF3 (predicted)
TCCCTATTAA	2051.09	1863.06	782.314	26.6175
TTCCTGAGGC	27.6844	9.79987	2.91908	0.917844	Rn.104417	5589	Protein kinase C substrate 80K-H (predicted)
CCGACAGTCG	1.62849	14.1554	8.75725	8.26059	Rn.1940		Transcribed locus
TTCCCATTCC	32.5698	13.0665	2.91908	0.01
TGGACACGAG	23.6131	7.62212	1.94606	6.42491	Rn.1475	1522	Cathepsin Z
AGCCCAAGTA	15.4707	3.26662	5.83817	5.50706	Rn.2878	2132	Exostoses (multiple) 2 (predicted)
AATGCTCACA	10.5852	1.08887	0.01	0.01	Rn.107172	51642	Mitochondrial ribosomal protein L48 (predicted)
ATGTGCCCCT	10.5852	1.08887	0.973028	0.01	Rn.16072	114880	Transcribed locus
CCAAGGACAG	10.5852	1.08887	0.973028	2.75353	Rn.8013	5571	Transcribed locus
CTCGGCGGCC	10.5852	1.08887	0.01	0.917844	Rn.46519	6861	Synaptotagmin 8
GTGAAGCCAA	10.5852	1.08887	1.94606	1.83569	Rn.8842	1209	Cleft lip and palate associated transmembrane protein 1 (predicted)
TGCAGCTGTT	10.5852	1.08887	0.01	1.83569	Rn.10340	1198	CDC-like kinase 3
GTGAAGGCGG	83.8674	127.398	56.4356	226.707	Rn.94935		Ribosomal protein S3a
CGTGGAGACA	25.2416	8.71099	5.83817	3.67138	Rn.107165	1291	Procollagen, type VI, alpha 1 (predicted)
CTGAAACAGT	0.814246	11.9776	8.75725	8.26059	Rn.10015	5179	Preproenkephalin, related sequence
GTAGCAGGTT	0.814246	11.9776	12.6494	28.4532	Rn.3896	50814	FXYD domain-containing ion transport regulator 3
TTGGGGGCTG	13.0279	2.17775	0.973028	0.01
GCCACTTTGA	0.01	9.79987	14.5954	15.6033	Rn.3160	3162	Heme oxygenase (decycling) 1
TCTGGAAAGA	0.01	9.79987	5.83817	9.17844
TTAGTGGGAG	0.01	9.79987	25.2987	11.0141
ACTCTGTGTG	7.32821	0.01	0.01	0.917844
GAACTGATTG	7.32821	0.01	0.01	0.01	Rn.67055	353376	Transmembrane emp24 protein transport domain containing 7
GATGTGGTTT	7.32821	0.01	0.973028	1.83569
GCAGAGCGGT	7.32821	0.01	0.01	0.917844	Rn.51354	6293	Vacuolar protein sorting 52 (yeast)
GCCCCAGCTG	7.32821	0.01	0.01	0.917844	Rn.138196	80019	Ubiquitin domain containing 1
GGAGACAGGC	7.32821	0.01	0.01	0.917844	Rn.16768	57217	Tetratricopeptide repeat domain 7
TCAGGTTTCA	7.32821	0.01	0.01	1.83569
TCTTCTCTTT	7.32821	0.01	0.01	0.01
TGCATTAAGA	7.32821	0.01	0.973028	1.83569	Rn.17651	29094	Similar to RIKEN cDNA 1110067D22 (predicted)
TTGGGGGGGC	7.32821	0.01	0.01	0.917844
CTCTGAAAAG	4.07123	18.5109	13.6224	38.5494	Rn.29777	339201	Thioredoxin 1
GGGGCAACTG	40.7123	71.8657	1.94606	4.58922	Rn.2997	57333	Reticulocalbin 3, EF-hand calcium binding domain (predicted)
AGACAAGCTG	10.5852	29.3996	1.94606	21.1104	Rn.54448	6430	Splicing factor, arginine/serine-rich 5
GCGGCGGATG	39.8981	18.5109	6.81119	96.3736	Rn.57	7046	Lectin, galactose binding, soluble 1
AACCGCTTTT	1.62849	13.0665	27.2448	67.0026	Rn.2989		Homeobox only domain
TTTGTGTCTG	1.62849	13.0665	39.8941	22.9461	Rn.9743	816	Calcium/calmodulin-dependent protein kinase II, beta
ACCCTGGTGG	26.0559	9.79987	1.94606	9.17844	Rn.11025	2185	Protein tyrosine kinase 2 beta
AATCTCCTGT	9.77095	1.08887	0.01	0.917844
ATCTTCTTGT	9.77095	1.08887	0.01	0.917844
GTCTCTCCAA	9.77095	1.08887	1.94606	0.01	Rn.10124	1280	Procollagen, type II, alpha 1
TGGACGATTT	9.77095	1.08887	2.91908	2.75353
TTTAATACAA	9.77095	1.08887	2.91908	0.01	Rn.43669	81669	Transcribed locus
GAAACAGAAA	12.2137	2.17775	2.91908	1.83569	Rn.1492	4924	Nucleobindin 1
GAGAAGTCTG	29.3129	11.9776	6.81119	9.17844	Rn.17958	10549	Peroxiredoxin 4
TGGGAGAAAC	0.814246	10.8887	8.75725	12.8498	Rn.90726	1297	Procollagen, type IX, alpha 1
TTTCCATTCC	30.9413	13.0665	0.973028	0.01
AAGCTGAGTG	9.77095	27.2218	31.1369	26.6175	Rn.10156	4670	Heterogeneous nuclear ribonucleoprotein M
GAAGGTGGGG	34.1983	15.2442	3.89211	8.26059	Rn.5820	2896	Granulin
ACGAACTCTC	20.3562	6.53324	8.75725	5.50706
CATTCTTCAA	0.01	8.71099	3.89211	6.42491
GTGACTCTTA	0.01	8.71099	23.3527	7.34275	Rn.77463	116337	Pannexin 3
TCCGCGCATC	0.01	8.71099	3.89211	10.0963
TCTTCTGTGG	0.01	8.71099	5.83817	4.58922	Rn.64467		Transcribed locus
AAAATTGATG	6.51397	0.01	0.01	0.01	Rn.51011	1488	Transcribed locus
AACGTCGAGG	6.51397	0.01	0.973028	0.917844
ATCCCTGCGC	6.51397	0.01	0.01	0.01	Rn.10756	1158	Creatine kinase, muscle
ATCTCCTGGT	6.51397	0.01	0.01	0.01
ATCTTCTGGT	6.51397	0.01	0.01	0.01	Rn.43132		Transcribed locus
CAAACCGTCA	6.51397	0.01	0.01	0.917844
CTGAACGTCC	6.51397	0.01	0.01	0.917844
GAACCTGCTT	6.51397	0.01	0.01	0.01	Rn.7774		Transcribed locus
GACCCAACAG	6.51397	0.01	0.973028	0.01
GCCCCCAATA	6.51397	0.01	0.01	0.01	Rn.143765	3270	START domain containing 10
GCTGATCCGG	6.51397	0.01	0.973028	0.917844
TCAGGGCTAT	6.51397	0.01	0.973028	0.917844
TCAGGTCATT	6.51397	0.01	0.973028	0.01	Rn.3244		Transcribed locus
TCGCAGCCCT	6.51397	0.01	0.973028	0.01	Rn.8631		Transcribed locus
TTGGGATGTG	6.51397	0.01	0.01	0.01	Rn.37030	10217	CTD (carboxy-terminal domain, RNA polymerase II, polypeptide A) small phosphatase-like (predicted)
TTTCTTTAGT	6.51397	0.01	0.01	0.01	Rn.4143	5495	Protein phosphatase 1B, magnesium dependent, beta isoform
AGAAGCAGTT	2.44274	14.1554	11.6763	12.8498	Rn.16883	90701	Sec11-like 3 (S. cerevisiae)
CCCAGTTTTC	4.88548	18.5109	41.8402	88.113	Rn.107056	6154	Transcribed locus
CTGCAGGCCC	13.8422	3.26662	0.01	1.83569	Rn.116904	89891	WD repeat domain 34
TCTGTGTATA	13.8422	3.26662	0.973028	0.917844	Rn.1664		Transcribed locus
CGGAAGGCGG	134.351	94.732	54.4896	279.024	Rn.1439	25873	Ribosomal protein L36
ATTCTCCTGT	8.95671	1.08887	0.01	0.01
CTTGGCTGGT	8.95671	1.08887	0.973028	0.917844
GCAGTAACAG	8.95671	1.08887	0.01	0.917844	Rn.93980	375704	RGD1565232 (predicted)
GCCCCTTGAT	8.95671	1.08887	0.01	0.01
GTTCACAAGG	8.95671	1.08887	0.973028	2.75353	Rn.36200	84898	Plexin domain containing 2 (predicted)
TAACAAAGGA	8.95671	1.08887	1.94606	0.01	Rn.17493		Transcribed locus
TTCCCCAGGC	8.95671	1.08887	0.01	0.01
TTCCTGTGTG	8.95671	1.08887	1.94606	0.917844
CTGCTAGCAC	11.3994	2.17775	0.01	0.01	Rn.23793	64787	EPS8-like 2 (predicted)
GTGTATCTTT	11.3994	28.3107	51.5705	34.8781	Rn.136644	6427	Similar to splicing factor, arginine/serine-rich 2
AGAACCTAGT	4.07123	16.3331	0.01	0.01
CCTTTTCCTT	15.4707	4.3555	4.86514	0.917844	Rn.4000	2664	Guanosine diphosphate dissociation inhibitor 1
TGGCTTTGTC	0.814246	9.79987	7.78422	8.26059	Rn.107772	57003	Similar to adipocyte-specific protein 4
AGCCTTGCCC	22.7989	8.71099	0.01	8.26059	Rn.97942		Vitamin K epoxide reductase complex, subunit 1
CTCAGTATCC	22.7989	8.71099	7.78422	6.42491	Rn.22436	4035	Low density lipoprotein receptor-related protein 1
CCAACACTTT	179.134	133.931	579.924	243.229	Rn.1604	2335	Fibronectin 1
CAACTAACAG	0.01	7.62212	14.5954	9.17844	Rn.14059	51691	LSM8 homolog, U6 small nuclear RNA associated (S. cerevisiae) (predicted)
TAAAAGTTGT	0.01	7.62212	4.86514	5.50706	Rn.4309	6386	Syndecan binding protein
AACGGCGCTT	5.69972	0.01	0.01	0.01
AACTGGGCTT	5.69972	0.01	0.973028	0.01	Rn.85934	55249	Transcribed locus
AAGAATGCTG	5.69972	0.01	0.01	0.01	Rn.45523	23236	Phospholipase C, beta 1
AAGACGGTCC	5.69972	0.01	0.01	0.01	Rn.144097	400242	Transcribed locus
AAGGGTAAGA	5.69972	0.01	0.01	0.01	Rn.15759	8216	Leucine-zipper-like transcriptional regulator, 1 (predicted)
AATTTCATCC	5.69972	0.01	0.01	0.01
ACAAATACTT	5.69972	0.01	0.973028	0.01	Rn.10209	4318	Matrix metallopeptidase 9
AGAGAAGAGT	5.69972	0.01	0.01	0.01
CATTCTGGTG	5.69972	0.01	0.973028	22.9461	Rn.14640	57119	WAP four-disulfide core domain 2
CCCCGACTGG	5.69972	0.01	0.01	0.01
CTTTTAAGTC	5.69972	0.01	0.01	0.01	Rn.92871	6653	Sortilin-related receptor, L(DLR class) A repeats-containing (predicted)
GAACATTGGG	5.69972	0.01	0.01	0.917844	Rn.147629	57237	Transcribed locus
GAAGGATGGC	5.69972	0.01	0.01	0.01	Rn.28931	1153	Cold inducible RNA binding protein
GAATGTGATA	5.69972	0.01	0.973028	0.01
GACATCGGAC	5.69972	0.01	0.01	0.01
GACATCTGAG	5.69972	0.01	0.01	0.917844	Rn.9759		Prolactin
GAGAACTGGC	5.69972	0.01	0.01	0.917844
GAGGGAGTTT	5.69972	0.01	0.01	0.01
GGCCCAGGGC	5.69972	0.01	0.01	0.01	Rn.91922		Transcribed locus
GTTTTTGCCC	5.69972	0.01	0.01	0.01	Rn.49295	6257	Retinoid X receptor beta
TACCACCTTT	5.69972	0.01	0.01	0.917844	Rn.84920	4632	Fast myosin alkali light chain
TACCTGATGA	5.69972	0.01	0.01	0.917844	Rn.15926	130557	Zinc finger protein 513
TATTCACTAA	5.69972	0.01	0.01	0.01
TGCAACTGTC	5.69972	0.01	0.973028	0.917844	Rn.86568	57591	Transcribed locus
TGCTCGCAAT	5.69972	0.01	0.973028	0.917844	Rn.97686	23446	CDW92 antigen
TGTCGCCTAT	5.69972	0.01	0.973028	0.917844	Rn.107413	5863	RAB2, member RAS oncogene family-like
TGTGTAAGCA	5.69972	0.01	0.01	0.01
TTACCCTGGC	5.69972	0.01	0.01	0.01
TTCATCCTAG	5.69972	0.01	0.01	0.01	Rn.103114	4969	Osteoglycin (predicted)
TTGCCTTTCT	5.69972	0.01	0.01	0.917844
TTTTCTTAGT	5.69972	0.01	0.973028	0.01
ATCAACACCC	2.44274	13.0665	9.73028	10.0963
GGCATCGGAG	30.9413	14.1554	4.86514	2.75353
TTCCAGCTGC	52.1117	29.3996	25.2987	33.9602
TGGACTGCTG	17.0992	5.44437	1.94606	4.58922	Rn.11301	4123	Mannosidase, alpha, class 2C, member 1
GCTCCAGTGA	8.95671	23.9552	0.973028	0.917844	Rn.23671	2261	Fibroblast growth factor receptor 3
CCTCCCCTTG	13.0279	3.26662	2.91908	3.67138	Rn.98989	55830	SPARC mRNA, 3' untranslated region, partial seqeunce
TTCCAATTCC	18.7277	6.53324	0.973028	1.83569
GACACCGGAG	20.3562	7.62212	0.973028	4.58922
GAGGGAGAGG	21.9846	8.71099	5.83817	6.42491	Rn.105953	23371	Tensin like C1 domain containing phosphatase (predicted)
AAGGTTCACT	10.5852	2.17775	1.94606	1.83569	Rn.98516	23787	Mitochondrial carrier homolog 1 (C. elegans)
ACCAGAGCAA	10.5852	2.17775	0.01	3.67138	Rn.2864		Prostate tumor over expressed gene 1
CCATTTAGCA	10.5852	2.17775	0.973028	0.01	Rn.31965	11016	Activating transcription factor 7 (predicted)
CCCGGACAAA	10.5852	2.17775	1.94606	3.67138	Rn.19289	10277	Ubiquitination factor E4B, UFD2 homolog (S. cerevisiae) (predicted)
TCCCAGGAAA	10.5852	2.17775	0.973028	0.01	Rn.10871	8476	CDC42 binding protein kinase alpha
ACCCCCTCAA	8.14246	1.08887	1.94606	1.83569	Rn.104028	115557	RAC/CDC42 exchange factor
ACTCTAAGCC	8.14246	1.08887	0.973028	1.83569	Rn.98518	10067	Secretory carrier membrane protein 3
ATCTTCTGTT	8.14246	1.08887	0.01	1.83569
ATTCCATTCC	8.14246	1.08887	0.01	0.01
CAACACAGTA	8.14246	1.08887	1.94606	0.01	Rn.9379	128025	Transcribed locus
CGGACTCTCA	8.14246	1.08887	1.94606	0.917844
GGGCTGTCAT	8.14246	1.08887	0.01	0.917844	Rn.6431	3488	Insulin-like growth factor binding protein 6
GTCGCTTCTG	8.14246	1.08887	0.01	0.917844	Rn.145185	199746	U2 small nuclear RNA auxiliary factor 1-like 4
GTGATAGGCA	8.14246	1.08887	0.973028	0.01
TTGCCCAACA	8.14246	1.08887	0.01	0.01
CTTGCATAAA	0.814246	8.71099	9.73028	6.42491
CCAGTTTCCA	2.44274	11.9776	12.6494	11.932	Rn.124526		Transcribed locus
GCCCACTGAG	2.44274	11.9776	13.6224	11.932
CATCTGCTTC	18.7277	37.0217	37.9481	75.2632	Rn.132048		Transcribed locus
AACTGTGTCG	0.01	6.53324	11.6763	11.0141	Rn.35146		Tumor suppressor candidate 3
AAGAGTCTTT	0.01	6.53324	17.5145	5.50706
ACAGAAACTC	0.01	6.53324	12.6494	3.67138
ATTGCAGACT	0.01	6.53324	4.86514	5.50706	Rn.104585	7155	Similar to topoisomerase (DNA) II beta
CTCCTGAAGG	0.01	6.53324	11.6763	16.5212	Rn.2784	286480	Ubiquitin-conjugating enzyme E2E 3, UBC4/5 homolog (yeast) (predicted)
GAATCCACAC	0.01	6.53324	7.78422	3.67138
GAGAGTTCAG	0.01	6.53324	8.75725	15.6033	Rn.998	10099	Tetraspanin 3
GCCTTTGCGA	0.01	6.53324	6.81119	21.1104	Rn.2139		Ribosomal protein S23
TACCTAAAAA	0.01	6.53324	3.89211	4.58922	Rn.13345	6187	N-ethylmaleimide sensitive fusion protein
AAATACACGG	4.88548	0.01	0.01	0.01
AAGAACAAAT	4.88548	0.01	0.01	0.01	Rn.103039	54998	Aurora kinase A interacting protein 1
AATCATTCAA	4.88548	0.01	0.01	0.01	Rn.25107		Transcribed locus
AGAGGAAAGC	4.88548	0.01	0.01	0.01
CAAGAAATCC	4.88548	0.01	0.01	0.01
CCAACCGTCA	4.88548	0.01	0.01	0.01
CCTTAAGTCA	4.88548	0.01	0.01	0.01	Rn.11317	5770	Protein tyrosine phosphatase, non-receptor type 1
CTCCCTCCTT	4.88548	0.01	0.01	0.01	Rn.130575	441177	Transcribed locus
CTGCCAACCA	4.88548	0.01	0.01	0.01
CTTTCCGGGG	4.88548	0.01	0.01	0.01	Rn.11914	95681	Transcribed locus
GAGAAGATCA	4.88548	0.01	0.01	0.01	Rn.131212	25890	Similar to ABI gene family, member 3 (NESH) binding protein (predicted)
GAGTCCACCC	4.88548	0.01	0.01	0.01	Rn.6057	90135	Similar to BTB/POZ domain containing protein 6
GCACACACCT	4.88548	0.01	0.01	0.01	Rn.14633		CD2 antigen (cytoplasmic tail) binding protein 2 (predicted)
TAAATGATTC	4.88548	0.01	0.01	0.01
TACTTGGGGG	4.88548	0.01	0.01	0.01
TCGTCTCAAT	4.88548	0.01	110.925	0.01	Rn.114810		Defensin RatNP-3 precursor
TTTATAGATG	4.88548	0.01	0.01	0.01	Rn.22129	3491	Cysteine rich protein 61
TTTTCAGAAT	4.88548	0.01	0.01	0.01
TAGGTACAGG	20.3562	39.1995	544.895	113.813
CTCCTGGACA	17.9134	6.53324	1.94606	3.67138	Rn.103770	2934	Gelsolin
GCCTGATTTT	17.9134	6.53324	3.89211	5.50706	Rn.103977	7922	RT1 class I, locus Ke4
ACGAGCTTTA	12.2137	3.26662	0.01	0.01	Rn.82775	51661	FK506 binding protein 7 (predicted)
GAATCAGCCC	12.2137	3.26662	0.973028	1.83569	Rn.102266		Transcribed locus
GGGTCCTGGG	12.2137	3.26662	3.89211	3.67138	Rn.26957	66008	Trafficking protein, kinesin binding 2
TATCATAGGG	12.2137	3.26662	2.91908	0.01	Rn.63439	94103	Similar to ORM1-like 3
TTGTTGTATG	12.2137	3.26662	1.94606	0.01
GCCAAGTGTA	81.4246	54.4437	13.6224	34.8781	Rn.55145	1938	Eukaryotic translation elongation factor 2
GGGTTCCCCT	55.3687	33.7551	147.9	223.036	Rn.74081	1307	Procollagen, type XVI, alpha 1
GAAGCGTTTT	3.25698	13.0665	0.01	0.01
ATCTTTCTGT	13.8422	4.3555	0.01	1.83569
CATCCTTGAT	13.8422	4.3555	0.973028	1.83569	Rn.1472	1158	Creatine kinase, brain
GAAACATTGC	33.3841	55.5326	17.5145	6.42491
AGGTCGGGTG	257.302	207.975	36.002	45.8922	Rn.92211		Ribosomal protein L13A
GACATCGAAG	9.77095	2.17775	0.01	0.01
TGATTTCAAT	9.77095	2.17775	1.94606	1.83569	Rn.16393	54407	Solute carrier family 38, member 2
ACAGTTAAGC	1.62849	9.79987	8.75725	11.0141	Rn.23346	1948	Transcribed locus
TGCTATCACG	1.62849	9.79987	11.6763	16.5212	Rn.32777	1356	Ceruloplasmin
GAACCATTGC	15.4707	31.5773	3.89211	4.58922
GCCACTGTGT	15.4707	31.5773	1.94606	0.01	Rn.144441	11015	KDEL (Lys-Asp-Glu-Leu) endoplasmic reticulum protein retention receptor 3 (predicted)
CGTGACTGGC	33.3841	17.422	8.75725	19.2747	Rn.98989	55830	SPARC mRNA, 3' untranslated region, partial seqeunce
AAAGGAGAAA	7.32821	1.08887	0.01	0.01	Rn.99167	22899	Rho guanine nucleotide exchange factor (GEF) 15 (predicted)
ATCCTTCTGT	7.32821	1.08887	0.01	0.01	Rn.27708	55567	Transcribed locus
CAGCACTTGG	7.32821	1.08887	0.01	0.917844	Rn.23384	10444	Zyg-11 homolog B (C. elegans)-like
CCCCAACTGT	7.32821	1.08887	0.01	0.01	Rn.9899	1101	Chondroadherin
CCTTTTCCTC	7.32821	1.08887	0.01	0.917844
TGACAGAGCC	7.32821	1.08887	0.973028	1.83569	Rn.10902	10072	Dipeptidylpeptidase 3
CCCCTATTAA	15.4707	5.44437	5.83817	0.917844
AGTCACTGCC	17.0992	6.53324	1.94606	0.917844	Rn.2864		Prostate tumor over expressed gene 1
AGATCCTGCG	8.95671	21.7775	0.973028	2.75353	Rn.35643	10980	COP9 (constitutive photomorphogenic) homolog, subunit 6 (Arabidopsis thaliana) (predicted)
GATTCTTCAG	18.7277	7.62212	1.94606	4.58922	Rn.7262	8632	Defender against cell death 1
TGAGCACTCT	18.7277	7.62212	2.91908	6.42491	Rn.95652	11167	Follistatin-like 1
GAGAAAGCTG	0.814246	7.62212	21.4066	8.26059	Rn.11088	3309	Heat shock 70kDa protein 5 (glucose-regulated protein)
TTCCAGCAGT	0.814246	7.62212	18.4875	12.8498	Rn.9717		Glypican 3
AAAGTCATCT	2.44274	10.8887	19.4606	11.0141	Rn.65373		Transmembrane protein 56 (predicted)
CCGCGGAGAG	11.3994	3.26662	0.973028	3.67138	Rn.1914	64951	Similar to mitochondrial ribosomal protein S24 (predicted)
GCTGTTGTGG	11.3994	3.26662	0.973028	2.75353	Rn.146984	9013	Similar to TAFI95
TGGGAAATAC	10.5852	23.9552	42.8132	29.371	Rn.112602	5549	Proline arginine-rich end leucine-rich repeat protein
TAGGGCAATC	11.3994	25.0441	52.5435	40.3851
GAACATTTGC	29.3129	48.9993	16.5415	4.58922
CAGTTATAAA	0.01	5.44437	7.78422	9.17844	Rn.107335	9445	Integral membrane protein 2B
CCGATTAAAA	0.01	5.44437	4.86514	3.67138	Rn.145927	5223	Transcribed locus
CTCTCCTCAA	0.01	5.44437	12.6494	3.67138	Rn.2923	10105	Peptidylprolyl isomerase F (cyclophilin F)
CTGGGGGCAT	0.01	5.44437	6.81119	4.58922
GAGATGTGTT	0.01	5.44437	5.83817	5.50706	Rn.38742	84128	WD repeat domain 75
GGAGGAAGTG	0.01	5.44437	7.78422	4.58922	Rn.25300		Rhomboid, veinlet-like 2 (Drosophila) (predicted)
GTTTCCCTTT	0.01	5.44437	20.4336	11.0141	Rn.24229	90293	Kelch-like 13 (Drosophila)
TAGTTGTGAG	0.01	5.44437	3.89211	4.58922	Rn.18430		Transcribed locus
TGCTAAGAAT	0.01	5.44437	15.5684	16.5212	Rn.1495	5501	Protein phosphatase 1, catalytic subunit, gamma isoform
TTCACTGTCG	0.01	5.44437	17.5145	12.8498
AAAGGCCACT	4.07123	0.01	0.01	0.01	Rn.812	3705	Transcribed locus
AACTCGTTCG	4.07123	0.01	0.01	0.01	Rn.101862		Histone 1, H2bn (predicted)
ACACACGCCT	4.07123	0.01	0.01	0.01
ACACCCAGCA	4.07123	0.01	0.01	0.01
AGACAGCTGT	4.07123	0.01	0.01	0.01	Rn.99441	7373	Procollagen, type XIV, alpha 1 (predicted)
AGATGTAAAT	4.07123	0.01	0.01	0.01	Rn.128903	1292	Procollagen, type VI, alpha 2
AGGAGGTTAT	4.07123	0.01	0.01	0.01
CAGTCCTTCT	4.07123	0.01	0.01	0.01	Rn.62627	353116	Similar to 2900002H16Rik protein (predicted)
CCACGCTCAA	4.07123	0.01	0.01	0.01	Rn.15319	8789	Fructose-1,6-bisphosphatase 2
CCAGACTTCT	4.07123	0.01	0.01	0.01
CCCCAGGCAC	4.07123	0.01	0.01	0.01
CCCGACCTGG	4.07123	0.01	0.01	0.01
CTAGAGGCGC	4.07123	0.01	0.01	0.01	Rn.12281	112464	Protein kinase C, delta binding protein
CTCTGGCTCC	4.07123	0.01	0.01	0.01	Rn.42058		Transcribed locus
CTGGACCCAA	4.07123	0.01	0.01	0.01	Rn.9803	4248	Mannoside acetyl glucosaminyltransferase 3
CTGGGCTGCT	4.07123	0.01	0.01	0.01	Rn.120334	57210	Transcribed locus
CTTCCAGCTA	4.07123	0.01	0.01	0.01
GAAAAGATGA	4.07123	0.01	0.01	0.01	Rn.11815	151963	Similar to hypothetical protein A430031N04 (predicted)
GAATGCAGCC	4.07123	0.01	0.01	0.01
GACAACGGAG	4.07123	0.01	0.01	0.01
GCACTCCTAA	4.07123	0.01	0.01	0.01	Rn.10481	3931	Lecithin cholesterol acyltransferase
GCTTTCTCAG	4.07123	0.01	0.01	0.01	Rn.1199	5167	Ectonucleotide pyrophosphatase/phosphodiesterase 1
GGCTCCAGCT	4.07123	0.01	0.01	0.01
GTCAAGCTTT	4.07123	0.01	0.01	0.01	Rn.146090	56901	Transcribed locus
GTGTGTGGTT	4.07123	0.01	0.01	0.01
TAATGAATTC	4.07123	0.01	0.01	0.01
TCTATCTGTA	4.07123	0.01	0.01	0.01
TCTCGTTTTC	4.07123	0.01	0.01	0.01
TCTTGAAAAA	4.07123	0.01	0.01	0.01	Rn.241		Quinoid dihydropteridine reductase
TGAAATTGTC	4.07123	0.01	15.5684	0.01
TGCGTGAGTG	4.07123	0.01	0.01	0.01	Rn.135283	3227	Transcribed locus
TGGGCTTGTG	4.07123	0.01	0.01	0.01
TTCAAGATAC	4.07123	0.01	0.01	0.01
TTCCTGAGGG	4.07123	0.01	0.01	0.01
TTCGATGCCA	4.07123	0.01	0.01	0.01
TTGTCCATTT	4.07123	0.01	0.01	0.01	Rn.10975	25837	RAB26, member RAS oncogene family
TCCTTATTAA	30.9413	16.3331	8.75725	0.01
CACATCTGGT	15.4707	30.4885	51.5705	32.1245	Rn.11088	3309	Heat shock 70kDa protein 5 (glucose-regulated protein)
TCTTTCTAAA	13.0279	4.3555	4.86514	3.67138	Rn.9797	2260	Fibroblast growth factor receptor 1
GTGATGGGCC	3.25698	11.9776	0.01	11.932
GAAGCTGCCT	144.936	184.02	9.73028	29.371	Rn.119282		Transcribed locus
TTCCCTTCCT	7.32821	18.5109	0.01	1.83569	Rn.3383	4714	NADH dehydrogenase (ubiquinone) 1 beta subcomplex 8 (predicted)
CCAATTTACA	8.95671	2.17775	0.973028	1.83569	Rn.4121		High mobility group box 1
CTGTCTCAAG	8.95671	2.17775	1.94606	2.75353	Rn.22501	23325	Similar to CG13957-PA (predicted)
GTGGCACGTG	8.95671	2.17775	1.94606	1.83569	Rn.27177	645106	Transcribed locus
TCCGAAGCCT	8.95671	2.17775	0.01	0.917844
GCAAGAAGGT	1.62849	8.71099	36.975	12.8498
GCAGTTTAAA	1.62849	8.71099	19.4606	9.17844	Rn.98622	5108	Pericentriolar material 1
TTAATTCGAA	1.62849	8.71099	20.4336	7.34275
ATCCACATCG	8.95671	20.6886	0.01	1.83569	Rn.22102	51386	Eukaryotic translation initiation factor 3, subunit 6 interacting protein
CTGCACTCCA	8.95671	20.6886	1.94606	1.83569	Rn.107103	8878	Sequestosome 1
GGGATGGACA	4.07123	13.0665	12.6494	18.3569	Rn.39034	5500	Protein phosphatase 1, catalytic subunit, beta isoform
GTGTCTTCTT	73.2821	101.265	314.288	100.963	Rn.54503	176	Aggrecan 1
CGTGGATCCC	31.7556	17.422	11.6763	2.75353	Rn.92509	9361	Transcribed locus
CCTCAGCCAG	102.595	75.1323	67.1389	160.623	Rn.127805	3159	Ribosomal protein S3
AAAGGTTTCT	6.51397	1.08887	0.01	0.01	Rn.135187		Transcribed locus
ATCTCCTGTT	6.51397	1.08887	0.01	0.917844	Rn.22789	10351	ATP-binding cassette, sub-family A (ABC1), member 8a (predicted)
CTTTGCAGTC	6.51397	1.08887	0.01	0.01	Rn.66254	92579	Glucose 6 phosphatase, catalytic, 3
GGGAAGGGGC	6.51397	1.08887	0.973028	0.917844
TCTTTGCCAG	6.51397	1.08887	0.973028	0.01	Rn.53471	29072	Kinesin family member 9 (predicted)
TGAATTATCA	6.51397	1.08887	0.01	0.01	Rn.125922		Similar to RIKEN cDNA 1110014F12
TGGCAGAAGG	6.51397	1.08887	0.973028	0.917844	Rn.22281	84984	Similar to RIKEN cDNA 1500031L02
TTTTGTATCA	6.51397	1.08887	0.973028	0.917844	Rn.8013	5571	Transcribed locus
AAGCTACAGT	10.5852	3.26662	0.01	0.01	Rn.16993	5176	Serine (or cysteine) peptidase inhibitor, clade F, member 1
ATGCTGTATA	10.5852	3.26662	0.973028	0.917844	Rn.95176		Transcribed locus
GATCCAGAGT	10.5852	3.26662	0.973028	0.917844	Rn.17709	55684	Similar to hypothetical protein FLJ13045 (predicted)
GGCGGGAGAG	10.5852	3.26662	1.94606	3.67138
CACGCCTCTC	235.317	282.018	340.56	52.3171	Rn.107334	23013	Hemoglobin alpha, adult chain 1
GAACATTGGC	19.5419	34.844	6.81119	0.917844
GAGCAGAACA	19.5419	34.844	0.973028	1.83569	Rn.1531	1611	Death-associated protein
CTGCTATCCG	129.465	99.0875	48.6514	97.2914	Rn.92980		Ribosomal protein L5
GGGGTCAAAG	5.69972	15.2442	23.3527	35.7959	Rn.124815	3020	H3 histone, family 3B
GTTTCATTTT	25.2416	13.0665	5.83817	4.58922	Rn.954	4017	Lysyl oxidase-like 2 (predicted)
CAGCTTGCAA	0.814246	6.53324	5.83817	13.7677
TGACTATTAA	0.814246	6.53324	31.1369	21.1104	Rn.129626	6169	Similar to 60S ribosomal protein L38
TGAGCACTGG	0.814246	6.53324	8.75725	11.0141	Rn.108127	5230	Phosphoglycerate kinase 1
TGTGGTCTTG	0.814246	6.53324	7.78422	11.0141	Rn.37575	7170	Tropomyosin 3, gamma
AACGGCGGCC	23.6131	11.9776	4.86514	11.0141
AGGGTCGGGT	21.9846	10.8887	0.973028	3.67138
ATCGTGCGCT	13.8422	5.44437	1.94606	0.01	Rn.40136	7040	Transforming growth factor, beta 1
GAATTGCAGG	13.8422	5.44437	0.973028	3.67138	Rn.6835	137964	1-acylglycerol-3-phosphate O-acyltransferase 6 (lysophosphatidic acid acyltransferase, zeta)
TCCCTATTAG	13.8422	5.44437	0.973028	0.917844
CCTTGCAGCA	20.3562	9.79987	3.89211	7.34275	Rn.107863	6836	Surfeit 4
TGGCCATCAG	17.0992	7.62212	1.94606	0.917844	Rn.2829	8662	Eukaryotic translation initiation factor 3, subunit 9 (eta)
AAAGGACCAA	3.25698	10.8887	0.01	0.01
ACGTCTCAAA	3.25698	10.8887	108.979	94.5379
GCATATTGAA	3.25698	10.8887	34.056	59.6598
AAAAATCATC	0.01	4.3555	20.4336	32.1245
AATGAATTTG	0.01	4.3555	4.86514	3.67138
ACCACTAACA	0.01	4.3555	16.5415	6.42491
AGCAGAGAAT	0.01	4.3555	11.6763	8.26059	Rn.4180		Transcribed locus
AGGGGACTGC	0.01	4.3555	6.81119	7.34275	Rn.12030	80781	Procollagen, type XVIII, alpha 1
AGGGTGGCGG	0.01	4.3555	8.75725	10.0963
GAGTTTGTGT	0.01	4.3555	3.89211	5.50706	Rn.10967	10957	Proline rich 2
GCTCCCCTTT	0.01	4.3555	3.89211	5.50706	Rn.27882	9562	Multiple inositol polyphosphate histidine phosphatase 1
GGGCCTTTAA	0.01	4.3555	11.6763	11.932	Rn.1820	706	Benzodiazepine receptor, peripheral
GTTTGGGCGT	0.01	4.3555	4.86514	6.42491	Rn.105547	25978	Similar to CGI-84 protein (predicted)
TAGTTACTGG	0.01	4.3555	6.81119	5.50706	Rn.102123	27248	Similar to hypothetical protein CL25084 (predicted)
TCAGACTGAT	0.01	4.3555	7.78422	3.67138	Rn.2060	664	BCL2/adenovirus E1B 19 kDa-interacting protein 3
TGCTTCTGGT	0.01	4.3555	10.7033	6.42491
AAAATTATTT	3.25698	0.01	0.01	0.01	Rn.16324	170954	Similar to 2310014H01Rik protein (predicted)
AAAGTCTGGA	3.25698	0.01	0.01	0.01	Rn.17619	283666	Transcribed locus
AAATGCCCTC	3.25698	0.01	0.01	0.01	Rn.12444	79671	Similar to CDNA sequence BC034204
AAGGGTGCCG	3.25698	0.01	0.01	11.0141
AATAGATAAG	3.25698	0.01	0.01	0.01	Rn.146366	80221	Hypothetical protein LOC619561
AATGTTTGTA	3.25698	0.01	0.01	0.01	Rn.32304	10712	Similar to chromosome 1 open reading frame 2 (predicted)
ACACTTGGGA	3.25698	0.01	0.01	0.01
ACAGAAAACA	3.25698	0.01	0.01	0.01	Rn.2635	196515	Similar to KIAA0614 protein (predicted)
ACCCCTGGTG	3.25698	0.01	0.01	0.01
ACCCGAGAGA	3.25698	0.01	0.01	0.01	Rn.17592	89	Actinin alpha 3
ACGTGAACAG	3.25698	0.01	0.01	0.01	Rn.28718	116443	Transcribed locus
ACTCTTAAGA	3.25698	0.01	0.01	0.01	Rn.39351	9351	Solute carrier family 9 (sodium/hydrogen exchanger), isoform 3 regulator 2
ACTTTCTGCC	3.25698	0.01	0.01	0.01
AGAGTTGGTT	3.25698	0.01	0.01	0.01	Rn.2104		Amyloid beta (A4) precursor protein
AGCTGTTACT	3.25698	0.01	0.01	0.01	Rn.105472	441089	Similar to cofactor required for Sp1 transcriptional activation subunit 8 (predicted)
AGGGTTGGAG	3.25698	0.01	0.01	0.01
AGTAACACCT	3.25698	0.01	0.01	0.01	Rn.3225	10082	Transcribed locus
AGTGGGTGTG	3.25698	0.01	0.01	0.01	Rn.2784	286480	Ubiquitin-conjugating enzyme E2E 3, UBC4/5 homolog (yeast) (predicted)
AGTGTCCTAC	3.25698	0.01	0.01	0.01	Rn.11134	2019	Deformed epidermal autoregulatory factor 1 (Drosophila)
ATAATCACCT	3.25698	0.01	0.01	0.01
ATACCATTTT	3.25698	0.01	0.01	0.01
ATCCCGGCGC	3.25698	0.01	0.01	0.01
ATCGGGCTGG	3.25698	0.01	0.01	0.01	Rn.147228		Transcribed locus
ATCTGAGCCA	3.25698	0.01	0.01	0.01	Rn.8104	55573	Transcribed locus
ATGAAATCAA	3.25698	0.01	36.002	14.6855
ATGTTCCTCT	3.25698	0.01	0.01	0.01
ATTTCCGGTA	3.25698	0.01	0.01	0.01	Rn.40381	3977	Transcribed locus
CAATACAAGT	3.25698	0.01	0.01	0.01
CAGACCGGGC	3.25698	0.01	0.01	0.01
CAGGAACGGG	3.25698	0.01	0.01	0.01
CATAAGACTG	3.25698	0.01	0.01	0.01	Rn.106785	1842	Transcribed locus
CATCCTCTGA	3.25698	0.01	0.01	0.01
CATCTACAGC	3.25698	0.01	0.01	0.01	Rn.137283	10223	Glycoprotein A33 (transmembrane) (predicted)
CCAAGAATCC	3.25698	0.01	0.01	0.01
CCAGGCCCAA	3.25698	0.01	0.01	0.01
CCCAGTCCTG	3.25698	0.01	0.01	0.01
CCCTCTCCCC	3.25698	0.01	0.01	0.01	Rn.105873	79567	Similar to mKIAA1930 protein
CCGCTCGCAG	3.25698	0.01	0.01	0.01
CCTAGCAGCC	3.25698	0.01	0.01	0.01	Rn.85934	55249	Transcribed locus
CCTTTGAGGA	3.25698	0.01	0.01	0.01	Rn.153568	3872	Type I keratin KA15
CGAGGGGGGG	3.25698	0.01	0.01	0.01
CGCCCTTGAG	3.25698	0.01	0.01	0.01	Rn.8512	84620	Transcribed locus
CGCCTGCTGG	3.25698	0.01	0.01	0.01
CGGGACTCTC	3.25698	0.01	0.01	0.01
CTAACTCTCA	3.25698	0.01	0.01	0.01
CTAAGGAAGT	3.25698	0.01	0.01	27.5353	Rn.3091	8404	SPARC-like 1 (mast9, hevin)
CTAGCCATTG	3.25698	0.01	0.01	0.01
CTCAACATCT	3.25698	0.01	0.01	0.01
CTCCAAAGCG	3.25698	0.01	0.01	0.01
CTGCAAGCCT	3.25698	0.01	0.01	0.01
CTGCTATACG	3.25698	0.01	0.01	0.01
CTGCTGTTGT	3.25698	0.01	0.01	0.01	Rn.13353		Transcribed locus
CTGGCCGTGC	3.25698	0.01	0.01	0.01	Rn.4038		Similar to RIKEN cDNA 9430023L20
CTGTGAGCCT	3.25698	0.01	0.01	0.01	Rn.105611	257313	Urotensin 2 domain containing
CTTAGACTCT	3.25698	0.01	0.01	0.01	Rn.44404	5742	Prostaglandin-endoperoxide synthase 1
CTTCCTGGAC	3.25698	0.01	0.01	0.01	Rn.62653	23413	Frequenin homolog (Drosophila)
GAAACTGAGC	3.25698	0.01	0.01	0.01	Rn.11191	26052	Dynamin 3
GAAGGTTCCA	3.25698	0.01	0.01	0.01	Rn.25604	10567	Rab acceptor 1 (prenylated)
GACACCCGGA	3.25698	0.01	0.01	0.01
GACAGCGGAG	3.25698	0.01	0.01	0.01
GACATTGGAA	3.25698	0.01	0.01	0.01
GACTGAAAAA	3.25698	0.01	0.01	0.01	Rn.22113	11007	Similar to Delta-interacting protein A (Hepatitis delta antigen interacting protein A) (predicted)
GAGGGGTCGG	3.25698	0.01	0.01	0.01
GAGTTCTGAA	3.25698	0.01	0.01	0.01	Rn.10957		Insulin-like growth factor 1 receptor
GATAGAAGCC	3.25698	0.01	0.01	0.01	Rn.124557	394	Transcribed locus
GCACTGAGCT	3.25698	0.01	0.01	0.01	Rn.138962	55665	Mitochondrial ribosomal protein S24 (predicted)
GCCAAGGAAA	3.25698	0.01	0.01	0.01	Rn.10409	2917	Glutamate receptor, metabotropic 7
GCCTGTATGA	3.25698	0.01	0.01	0.01
GCGGAAGTAG	3.25698	0.01	0.01	0.01
GCGTTCTTGA	3.25698	0.01	0.01	0.01
GCTTGTGAGC	3.25698	0.01	0.01	0.01	Rn.68344		Similar to hypothetical protein A430110N23 (predicted)
GCTTTTGCTT	3.25698	0.01	0.01	0.01	Rn.3271	22800	Related RAS viral (r-ras) oncogene homolog 2
GGAAATCTTT	3.25698	0.01	0.01	0.01	Rn.77403	9515	Transcribed locus
GGAAATGATT	3.25698	0.01	0.01	0.01	Rn.48344	4678	Nuclear autoantigenic sperm protein (histone-binding)
GGACTCACAA	3.25698	0.01	0.01	0.01	Rn.14990		Transcribed locus
GGACTTCTGC	3.25698	0.01	0.01	0.01
GGCTTCTTTT	3.25698	0.01	0.01	0.01	Rn.107239	1278	Procollagen, type I, alpha 2
GGGGCCGCCT	3.25698	0.01	0.01	0.01
GGGGTGGCAC	3.25698	0.01	0.01	0.01	Rn.101805	29965	Similar to chromosome 16 open reading frame 5
GGGTTTCTTT	3.25698	0.01	0.01	0.01
GGTGCCAGCA	3.25698	0.01	0.01	0.01
GTAAATCCAA	3.25698	0.01	0.01	0.01
GTACAGGCGC	3.25698	0.01	0.01	0.01	Rn.2885	23093	Similar to mKIAA0998 protein (predicted)
GTACAGGTTG	3.25698	0.01	0.01	0.01
GTACCAGGAC	3.25698	0.01	0.01	0.01
GTAGCTCTCA	3.25698	0.01	0.01	0.01	Rn.81400	91977	Similar to myozenin 3
GTGAAAGGAG	3.25698	0.01	0.01	0.01
GTGACGGCGA	3.25698	0.01	0.01	0.01	Rn.24000		Transcribed locus
GTGGGTTGGG	3.25698	0.01	0.01	0.01
GTTCTTAAAA	3.25698	0.01	0.01	0.01	Rn.31832	1306	Procollagen, type XV
GTTGGTTCTG	3.25698	0.01	0.01	0.01
TACCTATAAC	3.25698	0.01	0.01	0.01	Rn.151956	6670	Transcribed locus
TACGGAGTAT	3.25698	0.01	0.01	0.01	Rn.91512	2670	Glial fibrillary acidic protein
TAGGGGCCAC	3.25698	0.01	0.01	0.01	Rn.23071	124401	Similar to RIKEN cDNA 2700067D09
TATCCTTTGG	3.25698	0.01	0.01	0.01	Rn.73561	84663	Transcribed locus
TATGTCAAGG	3.25698	0.01	0.01	0.01
TCCAGGCCCC	3.25698	0.01	0.01	0.01	Rn.91059	26146	Transcribed locus
TCCCTGCTAG	3.25698	0.01	0.01	0.01	Rn.136718	8683	Splicing factor, arginine/serine rich 9
TCTATTGCAG	3.25698	0.01	0.01	0.01
TCTCACCAAC	3.25698	0.01	0.01	32.1245	Rn.54384	6567	Elastin
TCTCCAGCCG	3.25698	0.01	0.01	0.01
TCTTGGAACA	3.25698	0.01	0.01	0.01	Rn.16384	10142	Transcribed locus
TGAATTCAGT	3.25698	0.01	0.01	0.01
TGCACAGCTA	3.25698	0.01	0.01	0.01	Rn.6960		Placental growth factor
TGCAGCAGAG	3.25698	0.01	0.01	0.01
TGCCTGCTGC	3.25698	0.01	0.01	0.01	Rn.44692	8398	Phospholipase A2, group VI
TGGACAGACA	3.25698	0.01	0.01	0.01	Rn.38617	401303	Transcribed locus
TGGCAGGAAG	3.25698	0.01	0.01	0.01	Rn.89152	3709	Inositol 1,4,5-triphosphate receptor 2
TGGGACCCTG	3.25698	0.01	0.01	0.01
TGTAACCAAG	3.25698	0.01	0.01	0.01	Rn.19658		Transcribed locus
TGTCCTATCA	3.25698	0.01	0.01	0.01
TGTCTTCCCC	3.25698	0.01	0.01	0.01
TGTGCTTAGA	3.25698	0.01	0.01	0.01	Rn.92155	1267	DnaJ (Hsp40) homolog, subfamily C, member 7
TTAACACTGT	3.25698	0.01	0.01	0.01	Rn.18008	11021	RAB35, member RAS oncogene family
TTACTGGAAT	3.25698	0.01	0.01	0.01	Rn.102494	6101	Similar to Oxygen-regulated protein 1 (Retinitis pigmentosa RP1 protein homolog)
TTCCCTGAGA	3.25698	0.01	0.01	0.01	Rn.19355	9725	Transmembrane protein 63a (predicted)
TTCTCCCCTC	3.25698	0.01	0.01	0.01	Rn.6506	80011	Similar to RIKEN cDNA 2310065K24
TTGATATATG	3.25698	0.01	0.01	0.01	Rn.7508		Transcribed locus
TTGCACAGCC	3.25698	0.01	0.01	0.01	Rn.17580	7169	Similar to tropomyosin 1, embryonic fibroblast - rat
TTGGTGAAAG	3.25698	0.01	0.01	15.6033	Rn.112831	79026	Transcribed locus
TTTACAAGGG	3.25698	0.01	0.01	0.01
TTTCCTTAGG	3.25698	0.01	0.01	0.01
TTTCTGGAAA	3.25698	0.01	0.01	0.01	Rn.13330	3235	Similar to Homeobox protein Hox-D8 (Hox-4.3) (Hox-5.4)
TTTCTTAAGT	3.25698	0.01	0.01	0.01
TTTGGGGAGA	3.25698	0.01	0.01	0.01	Rn.6534	29895	Myosin, light polypeptide 2
TTTTAAATTT	3.25698	0.01	0.01	0.01	Rn.51103	9991	Transcribed locus
TTTTTCTTCC	3.25698	0.01	0.01	0.01
CGAACTCCCA	8.14246	2.17775	1.94606	0.01
GACACAATTA	8.14246	2.17775	0.01	0.917844	Rn.38932	25900	Similar to intermediate filament-like protein MGC:2625 isoform 2; HOM-TES-103 tumor antigen-like
GACATCGGTG	8.14246	2.17775	0.01	0.01
GTGGACCCCG	8.14246	2.17775	0.01	1.83569
TCTGACTTTC	8.14246	2.17775	0.973028	0.01	Rn.9742	5576	Protein kinase, cAMP-dependent, regulatory, type 2, alpha
TTCTCCACCT	8.14246	2.17775	0.973028	0.01	Rn.50103	92715	Similar to RIKEN cDNA 2810443J12 (predicted)
