# Supplementary material for: Microenvironment alters epigenetic and gene expression profiles in Swarm rat chondrosarcoma tumors
Source: BMC Cancer. 2010 Sep 1;10:471. doi: 10.1186/1471-2407-10-471 (PMC2944175; doi:10.1186/1471-2407-10-471)
Supplement: Additional file 3 — SAGE tag list of unique expression profiles. The complete list of differentially expressed genes for the following comparisons are presented in Appendix C: "Subcutaneous SRC tumor" vs. "Tibia SRC tumor" and "Lung SRC tumor", "Tibia SRC tumor" vs. "Subcutaneous SRC tumor" and "Lung SRC tumor", and "Lung SRC tumor " vs. "Subcutaneous SRC tumor" and "Tibia SRC tumor". The criteria for selection was as follows: z-value > 1.96 (for differential gene expression) and expression of at least 25 tags in one SAGE library. The first row of the table describes each column of the table. Each subsequent row corresponds to a single SAGE tag. Each tag is identified by its 10 base-pair nucleic acid sequence. The adjacent columns provide the expression value for each tag in a given SAGE library. For each SAGE tag, the Unigene number and gene name description are given if known. [file 1471-2407-10-471-S3.XLS]

## Sheet: Sheet1
comparision: “Subcutaneous SRC tumor” vs. “Tibia SRC tumor” and “Lung SRC tumor”
SAGE Tag	subcutaneous SRC	Tibia SRC	Lung SRC	Unigene ID	Genbank_ID	Description
ATCAAGGGTG	132.843	29.1908	32.1245	Rn.107914	6133	Ribosomal protein L9
ATTCTGTGCT	28.3107	5.83817	6.42491
AGGGCAGACA	29.3996	4.86514	5.50706
CCCACAAACT	113.243	41.8402	44.0565	Rn.107334	23013	Hemoglobin alpha, adult chain 1
AACGTGGACC	44.6438	15.5684	16.5212	Rn.2269	682	Basigin
GCCTCCCAAG	33.7551	5.83817	6.42491	Rn.101713	2597	Transcribed locus
AGGCAGACAG	341.906	96.3297	108.306	Rn.144660	1915	Eukaryotic translation elongation factor 1 alpha 1
GAACCATTGC	31.5773	3.89211	4.58922
ATCAACACCG	181.842	104.114	106.47	Rn.31	2778	GNAS complex locus
CAGATCTTTG	34.844	9.73028	10.0963
CAGGAGGAGT	50.0882	7.78422	8.26059	Rn.11527	2923	Protein disulfide isomerase associated 3
CACCACTGTT	151.353	54.4896	55.0706	Rn.144857		Transcribed locus
CTGCAGGCTG	195.997	20.4336	21.1104	Rn.1047	376497	Solute carrier family 27 (fatty acid transporter), member 1
TTTTTAAGCA	15.2442	0.01	0.01	Rn.95169	51225	ABI gene family, member 3
CAAGGTGACA	167.687	27.2448	24.7818
GATCTTGCTG	27.2218	8.75725	8.26059	Rn.25160	339789	Transcribed locus
TGTGGTCTGG	34.844	15.5684	14.6855	Rn.99540	4734	Neural precursor cell expressed, developmentally down-regulated gene 4A
TTCAGCTCGA	33.7551	3.89211	3.67138	Rn.107039		Ribosomal protein S7
TTCCATTTCC	13.0665	1.94606	1.83569
TTCCAGACCC	43.555	2.91908	2.75353	Rn.2879		Ribophorin II
GGTGAGACTC	33.7551	0.973028	0.917844	Rn.112602	5549	Proline arginine-rich end leucine-rich repeat protein
CTAGAGAGTG	30.4885	0.973028	0.917844	Rn.61595	4481	Transcribed locus
GACATCCGGA	127.398	39.8941	31.2067	Rn.9759		Prolactin
GAGCCTTCCG	37.0217	10.7033	8.26059	Rn.21399	5836	Liver glycogen phosphorylase
CCTACTAACC	120.865	11.6763	7.34275	Rn.1774	226	Aldolase A
GAACAATTGC	26.133	4.86514	3.67138
GAACATTGCC	28.3107	3.89211	2.75353	Rn.98989	55830	SPARC mRNA, 3' untranslated region, partial seqeunce
ATTGGGCAGT	77.3101	16.5415	13.7677
GCCTCCAAAG	39.1995	8.75725	7.34275
CCATCCCCAC	32.6662	6.81119	5.50706	Rn.9717		Glypican 3
AGGTCGGGTG	207.975	36.002	45.8922	Rn.92211		Ribosomal protein L13A
TCCCCCGTAC	68.599	14.5954	18.3569
GAGACCATCG	76.2212	34.056	39.4673	Rn.50003	27190	Interleukin 17B
GAGCAGAACA	34.844	0.973028	1.83569	Rn.1531	1611	Death-associated protein
CTGTTCAGCA	329.929	18.4875	29.371	Rn.39126	1298	Procollagen, type IX, alpha 2 (predicted)
AAAGCCGGCC	33.7551	3.89211	5.50706	Rn.102517	3872	Type I keratin KA13
AACCCGCTTC	32.6662	3.89211	5.50706	Rn.880	1337	Cytochrome c oxidase, subunit VIa, polypeptide 1
AGGTCGGGGT	15.2442	1.94606	2.75353
TCCCCGTACA	630.458	106.06	129.416
GAAATTAAAG	32.6662	7.78422	9.17844	Rn.4121		High mobility group box 1
GCCTCCAAGG	557.503	66.1659	111.977	Rn.129558	2597	Glyceraldehyde-3-phosphate dehydrogenase
TTCGTGGTCA	25.0441	1.94606	3.67138	Rn.55145	1938	Eukaryotic translation elongation factor 2
GCCAACTAAC	186.197	12.6494	23.8639	Rn.6171	283120	Transcribed locus
GGGGCAACTG	71.8657	1.94606	4.58922	Rn.2997	57333	Reticulocalbin 3, EF-hand calcium binding domain (predicted)
TTGGGCCAGA	31.5773	12.6494	15.6033	Rn.105968		Transcribed locus
CCGCCTGGAG	33.7551	8.75725	11.932	Rn.91450	2597	Glyceraldehyde-3-phosphate dehydrogenase
TGGTCTCCCC	31.5773	4.86514	7.34275	Rn.1801		Rho GDP dissociation inhibitor (GDI) alpha
CCTTGGGGCG	51.1771	2.91908	5.50706	Rn.73051	5740	Prostaglandin I2 (prostacyclin) synthase
TGTCGACAGG	35.9328	1.94606	3.67138	Rn.3964		Similar to anaphase promoting complex subunit 11 homolog (predicted)
TACATCTTCC	94.732	10.7033	16.5212	Rn.98989	55830	SPARC mRNA, 3' untranslated region, partial seqeunce
TTCCCCGTAC	28.3107	2.91908	4.58922
GCCCCAGTTT	92.5543	31.1369	45.8922	Rn.2157	1293	Procollagen, type VI, alpha 3 (predicted)
CAGATCTTCG	47.9105	11.6763	19.2747	Rn.4300	25789	Ubiquitin A-52 residue ribosomal protein fusion product 1
TCCCGTACAT	84.9322	23.3527	36.7137
CACCCCGGGC	29.3996	4.86514	9.17844	Rn.4445	5351	Procollagen-lysine, 2-oxoglutarate 5-dioxygenase 1
TTGAAGCTGA	135.02	10.7033	25.6996	Rn.1133		Ribosomal protein L4
ATGAGAGGAC	35.9328	6.81119	11.932	Rn.100909	1508	Cathepsin B
GAAGCTGCCT	184.02	9.73028	29.371	Rn.119282		Transcribed locus
GTGGGTGTGT	182.931	10.7033	31.2067
TTCCATTCCC	15.2442	0.973028	2.75353
ACCAAGATCT	247.174	2.91908	14.6855	Rn.115882	6223	Ribosomal protein S19
TTTGCTTTCG	30.4885	3.89211	8.26059	Rn.67042	5887	RAD23b homolog (S. cerevisiae)
CGACCAGCAG	34.844	13.6224	19.2747	Rn.38717	5054	Transcribed locus
CTCTGACTTT	160.064	2.91908	9.17844	Rn.2269	682	Basigin
CCCTGAGTCC	145.909	11.6763	23.8639	Rn.94978	144699	Actin, beta
CAGAGTTTCC	27.2218	6.81119	10.0963	Rn.3036	2771	Guanine nucleotide binding protein, alpha inhibiting 2
TGGAAACAGA	174.22	3.89211	11.932	Rn.10343	1311	Cartilage oligomeric matrix protein
GTGAGCGTGC	25.0441	2.91908	5.50706
TAACCCCACC	44.6438	0.973028	2.75353	Rn.140320	57153	Solute carrier family 44, member 2 (predicted)
CAGTCTCTCA	74.0434	5.83817	12.8498	Rn.3359		Ribosomal protein S10
GCACCTGGAA	50.0882	4.86514	10.0963	Rn.16704		Transcribed locus
AATCCTGTGG	123.043	11.6763	24.7818	Rn.127774	6132	Ribosomal protein L8
AGCCATCCCT	458.416	155.684	330.424	Rn.98846	2243	Fibrinogen, alpha polypeptide
CTCGAGTTTC	29.3996	1.94606	12.8498
GAGCGTTTTT	31.5773	1.94606	13.7677	Rn.1463	5478	Peptidylprolyl isomerase A
CTGCCGCACA	51.1771	0.973028	15.6033
AGCACCATCT	44.6438	0.973028	14.6855	Rn.48144	1299	Procollagen, type IX, alpha 3 (predicted)
CTGGGCGTGT	33.7551	0.973028	11.932	Rn.34416		Transcribed locus
AAGGAGATGG	219.952	49.6244	137.677	Rn.1101		Ribosomal protein L31
TTGGAGACCT	37.0217	1.94606	14.6855	Rn.6059		Superoxide dismutase 1
GCCAAGTGTA	54.4437	13.6224	34.8781	Rn.55145	1938	Eukaryotic translation elongation factor 2
AGAGCGAAGT	43.555	3.89211	20.1926	Rn.2833	6171	Ribosomal protein L41
GTGATGGCCA	225.397	35.029	120.238	Rn.103172	9349	Ribosomal protein L23
AGCCATCCCC	42.4661	9.73028	25.6996
ACGGTCTGCC	37.0217	0.973028	11.0141	Rn.3647		Glutathione peroxidase 4
CAGAACCCAC	91.4654	3.89211	40.3851	Rn.42766	6222	Ribosomal protein S18
GAGCGTTTTG	268.952	24.3257	140.43	Rn.1463	5478	Peptidylprolyl isomerase A
ATCTTCTGTC	63.1547	7.78422	35.7959	Rn.2379	5829	Matrix Gla protein
CCCGTGTGCT	56.6215	6.81119	33.9602	Rn.109735	6203	Ribosomal protein S9
TCCCCGTACC	30.4885	0.01	4.58922
CCTTCAAGTC	27.2218	0.973028	11.932	Rn.7724		Scrapie responsive gene 1
CTTCAGCCTG	57.7103	3.89211	31.2067	Rn.11085	1510	Cathepsin D
TGGAAGCTGA	52.2659	0.973028	21.1104	Rn.55487	10399	Guanine nucleotide binding protein (G protein), beta polypeptide 2 like 1
AAGAAAGGAG	8.71099	0.01	1.83569	Rn.2910	5118	Procollagen C-endopeptidase enhancer protein
GGGGAAATCG	157.887	0.973028	52.3171	Rn.5983		Thymosin, beta 10
TGGGCCCATT	45.7327	0.01	7.34275	Rn.84164	84639	Interleukin 1 family, member 10 (predicted)
TGGCCCAAAA	26.133	0.01	5.50706
ACTTCTCCTC	28.3107	0.01	5.50706	Rn.112602	5549	Proline arginine-rich end leucine-rich repeat protein
GCCAAGGGTC	72.9546	5.83817	46.81	Rn.3973	6159	Ribosomal protein L29
GTGCGCATCA	27.2218	0.01	8.26059	Rn.62267	10574	Chaperonin subunit 7 (eta) (predicted)
CCAAGGGACC	164.42	85.6264	122.073	Rn.9900	11061	Leukocyte cell derived chemotaxin 1
CAAACATCCA	52.2659	3.89211	15.6033
GCCTTCCTCA	47.9105	4.86514	16.5212	Rn.3005	203328	Sushi domain containing 3 (predicted)
AATCAACCCG	182.931	39.8941	94.5379	Rn.3975		Inositol (myo)-1(or 4)-monophosphatase 1
TCTGACCTGC	47.9105	3.89211	15.6033	Rn.8937		S100 protein, beta polypeptide
CCCTATGCCT	21.7775	0.973028	5.50706	Rn.2029	6385	Syndecan 4
AACGCCCTGA	184.02	26.2717	84.4416	Rn.136571		CDNA clone IMAGE:7319904
AAGGTCGAGC	30.4885	2.91908	11.932	Rn.92808	6152	Ribosomal protein L24
ATCTAAGCCA	17.422	1.94606	7.34275	Rn.764	3958	Lectin, galactose binding, soluble 3
GGCTCTGAGA	50.0882	7.78422	22.9461	Rn.25754	7076	Tissue inhibitor of metalloproteinase 1
GCCCTCCAAG	27.2218	1.94606	9.17844
GCTGTGGCCC	66.4213	1.94606	15.6033	Rn.59792	284129	Solute carrier family 26, member 11 (predicted)
TTGGCTGCCC	261.33	11.6763	82.6059
TCACAAGCAA	51.1771	4.86514	21.1104
GGGTTGACCC	113.243	43.7862	68.8383	Rn.98892	22795	Nidogen 2
TTTGCCTTCC	25.0441	0.973028	4.58922	Rn.18349	6734	Signal recognition particle receptor ('docking protein')
AAGGTGGAAG	157.887	69.085	102.799	Rn.105821		Similar to 60S ribosomal protein L18a
GTGCCTCTCA	27.2218	0.973028	4.58922	Rn.16221	133418	Embigin
CACGGTGCTG	27.2218	0.973028	4.58922	Rn.84844	64581	Transcribed locus
GCGCTGCTGC	78.3989	18.4875	37.6316	Rn.82859	646395	LOC363276 (predicted)
CAGGCACCTA	28.3107	2.91908	9.17844	Rn.1999	6748	Signal sequence receptor 4
CCGAACGGGA	40.2883	6.81119	16.5212	Rn.7208	490	ATPase, Ca++ transporting, plasma membrane 1
GCAGAGTGCG	155.709	5.83817	31.2067	Rn.34341		Ribosomal protein S6
AAACGGCGGC	30.4885	5.83817	13.7677	Rn.40286	79759	Zinc finger protein 668 (predicted)
CCTTTGAGAT	97.9987	10.7033	28.4532
GCTCAGGCTC	25.0441	5.83817	11.0141	Rn.129213	8667	Eukaryotic translation initiation factor 3, subunit 3 gamma
GGAGGTTATG	93.6431	7.78422	23.8639	Rn.999		Ribosomal protein SA
GGGCAGCTGG	26.133	2.91908	7.34275	Rn.99346	11117	Elastin microfibril interfacer 1 (predicted)
ACAAAGGGTT	35.9328	0.973028	4.58922	Rn.34212		Transcribed locus
GACATCGGAG	3891.63	1491.65	932.529	Rn.10124	1280	Procollagen, type II, alpha 1
GACATCGGAA	117.598	54.4896	36.7137
ACACATCTGT	251.53	64.2198	31.2067	Rn.45835	1302	Procollagen, type XI, alpha 2 (mapped)
GGCATCGGAG	14.1554	4.86514	2.75353
GACATTCGGA	158.976	46.7053	23.8639
GAGGCTTTGC	62.0658	22.3796	12.8498	Rn.119867	3320	Heat shock protein 1, alpha
GACATCGGGA	270.041	103.141	67.0026
GAACATTGCA	951.676	195.579	97.2914	Rn.98989	55830	SPARC mRNA, 3' untranslated region, partial seqeunce
CTCCGAGAGG	26.133	12.6494	9.17844	Rn.4287	4330	Transcribed locus
ACATCATAGA	31.5773	13.6224	9.17844	Rn.128979		Similar to 60S ribosomal protein L12
GTATTTGGAA	67.5102	5.83817	1.83569	Rn.260	1301	Procollagen, type XI, alpha 1
AAGATCAAGA	32.6662	14.5954	10.0963	Rn.94978	144699	Actin, beta
GACAATCGGA	155.709	53.5165	28.4532
GAAAGAAACT	60.9769	25.2987	14.6855	Rn.98989	55830	SPARC mRNA, 3' untranslated region, partial seqeunce
CGTGGAGTTT	38.1106	5.83817	1.83569
TGAGGGAAAT	26.133	7.78422	3.67138	Rn.4099	256987	Developmentally regulated protein TPO1
AGATCTATAC	52.2659	15.5684	7.34275	Rn.129121		Ribosomal protein L7
GATGTGGTAC	42.4661	7.78422	2.75353	Rn.1893	79856	Peptidylprolyl isomerase B
GACTGAGTTT	198.175	82.7074	57.8241	Rn.54503	176	Aggrecan 1
AAGGAAGAGA	133.931	18.4875	8.26059	Rn.2710	7431	Vimentin
GAGTAGCTGA	82.7544	18.4875	10.0963	Rn.50664		Transcribed locus
GGACATCGGA	131.754	42.8132	27.5353
ACTGGGTGTA	37.0217	13.6224	9.17844	Rn.927	4830	Expressed in non-metastatic cells 2
CTGGGGAGGA	81.6655	8.75725	3.67138	Rn.2090	10095	Actin related protein 2/3 complex, subunit 1B
ATGTGCTTCC	162.242	44.7593	27.5353	Rn.112602	5549	Proline arginine-rich end leucine-rich repeat protein
AGACATCGGA	40.2883	15.5684	11.0141
ACTGCTTTTT	41.3772	17.5145	12.8498	Rn.145464	503543	Similar to basic transcription factor 3 (predicted) (predicted)
GGCTAGGCCT	34.844	7.78422	4.58922
TTCCATTCCT	179.664	42.8132	26.6175	Rn.3742		Milk fat globule-EGF factor 8 protein
CGTGCTATCG	25.0441	12.6494	10.0963
AACCTGGGTG	39.1995	3.89211	1.83569	Rn.62446	60681	Similar to 65kDa FK506-binding protein
GGTTGTTACT	51.1771	23.3527	18.3569	Rn.101464	60	Transcribed locus
ACCTTGCCCT	26.133	1.94606	0.917844	Rn.17458	6746	Signal sequence receptor, beta (predicted)
CAGGCTGACC	31.5773	6.81119	4.58922	Rn.77463	116337	Pannexin 3
GACCATCGGA	116.509	53.5165	25.6996
GAAACATTGC	55.5326	17.5145	6.42491
CTTGAGTCTC	74.0434	20.4336	6.42491	Rn.127813	26986	Poly(A) binding protein, cytoplasmic 1
TTTGCCTGTT	31.5773	8.75725	2.75353	Rn.48765	25806	Ventral anterior homeobox 2
GGAACATTGC	39.1995	9.73028	2.75353
CCACCTCTCC	369.128	137.197	61.4955	Rn.16158	23162	Mitogen-activated protein kinase 8 interacting protein 3
TTACAATCTG	29.3996	13.6224	7.34275
GAACATCGGA	121.954	41.8402	18.3569
GGACATTAGG	80.5767	37.9481	22.0282	Rn.54555	55512	Sphingomyelin phosphodiesterase 3, neutral
GAACATTTGC	48.9993	16.5415	4.58922
GAACATTGGC	34.844	6.81119	0.917844
AGATAAAAAA	45.7327	14.5954	4.58922	Rn.49051	79657	Similar to RIKEN cDNA 2310042P20
CCACCCTCTC	30.4885	5.83817	0.917844	Rn.16763	4898	Nardilysin, N-arginine dibasic convertase 1
CTTCTGATAA	70.7768	0.973028	0.01	Rn.37838	286016	Triosephosphate isomerase 1
GAGCTTACAC	79.4878	37.9481	11.932	Rn.45835	1302	Procollagen, type XI, alpha 2 (mapped)
TCTCTATTAA	40.2883	8.75725	0.917844	Rn.107582		AlkB, alkylation repair homolog 2 (E. coli) (predicted)
ACCTAGCCAC	44.6438	20.4336	6.42491	Rn.117	1289	Procollagen, type V, alpha 1
TTTCCATTCC	13.0665	0.973028	0.01
AAGAAGACTT	33.7551	1.94606	0.01	Rn.8411	165100	Gamma-aminobutyric acid receptor associated protein
GCCACTGTGT	31.5773	1.94606	0.01	Rn.144441	11015	KDEL (Lys-Asp-Glu-Leu) endoplasmic reticulum protein retention receptor 3 (predicted)
TAAGGTAGTG	347.351	227.689	42.2208	Rn.260	1301	Procollagen, type XI, alpha 1
TCCCTATTAA	1863.06	782.314	26.6175
TTCCCATTCC	13.0665	2.91908	0.01
AAATAAAACT	361.506	245.203	38.5494	Rn.5875	7249	Tuberous sclerosis 2
AGATAAAAAC	223.219	134.278	36.7137	Rn.48144	1299	Procollagen, type IX, alpha 3 (predicted)
CGCCTGCTAG	93.6431	67.1389	28.4532	Rn.107239	1278	Procollagen, type I, alpha 2
TCCTATTAAG	90.3765	31.1369	1.83569
CCAATGGTCC	995.231	891.293	650.751	Rn.106351	1471	Cystatin C
CTCAAAGCGA	20.6886	2.91908	0.01	Rn.107165	1291	Procollagen, type VI, alpha 1 (predicted)
TCCCCTATTA	204.708	76.8692	3.67138
TCCCTTATTA	75.1323	25.2987	0.917844
TTCCCTATTA	59.8881	25.2987	1.83569
ATCCCTATTA	28.3107	3.89211	0.01
AAGAGCAACC	63.1547	34.056	4.58922	Rn.7214	84701	Cytochrome c oxidase subunit IV isoform 2
TCCCTATTTA	127.398	42.8132	0.917844
TCCCTAATTA	78.3989	27.2448	0.01
TTCCTATTAA	32.6662	14.5954	0.01
CACGCCTCTC	282.018	340.56	52.3171	Rn.107334	23013	Hemoglobin alpha, adult chain 1
CCGTGGGTGA	95.8209	54.4896	135.841
GGCAAGCCCC	100.176	59.3547	140.43	Rn.2262	4736	Ribosomal protein L10A
CTGCCTAGCG	276.574	123.575	442.401	Rn.110966	322	Ribosomal protein L32
GCCCGAGCCA	128.487	48.6514	224.872	Rn.908		Ribosomal protein L13
TGCGCCAAGT	22.8664	8.75725	40.3851
GGCAGCTCCC	18.5109	4.86514	41.303	Rn.34397	6876	Transgelin
GGGCAACCAG	13.0665	3.89211	25.6996	Rn.3472	27089	Low molecular mass ubiquinone-binding protein
GGTAGCCACT	99.0875	42.8132	140.43	Rn.106034		Ribosomal protein S27a
CCGCCCAAAG	44.6438	15.5684	73.4275	Rn.86410	8607	RuvB-like protein 1
GTGAAGGCGG	127.398	56.4356	226.707	Rn.94935		Ribosomal protein S3a
GTTCGTGCCA	45.7327	18.4875	101.881	Rn.2812		Ribosomal protein L35a
GTGGCCAAAG	19.5997	5.83817	55.0706
TGGGCACCTG	16.3331	5.83817	37.6316	Rn.3454		ATP synthase, H+ transporting, mitochondrial F1 complex, epsilon subunit
TTGCTGTTGA	25.0441	11.6763	45.8922	Rn.5968	805	Calmodulin 2
GCCTTTATGA	231.93	123.575	276.271	Rn.979	6229	Ribosomal protein S24
CCAGTGCAGA	33.7551	5.83817	52.3171
CGGAAGGCGG	94.732	54.4896	279.024	Rn.1439	25873	Ribosomal protein L36
GCGGCGGATG	18.5109	6.81119	96.3736	Rn.57	7046	Lectin, galactose binding, soluble 1
TGTGCAATTT	136.109	251.041	102.799	Rn.82624	10143	C-type (calcium dependent, carbohydrate-recognition domain) lectin, superfamily member 1 (cartilage-derived) (predicted)
TTAATCGAAC	398.528	489.433	217.529	Rn.90726	1297	Procollagen, type IX, alpha 1
GACAGATGGA	38.1106	60.3277	11.0141	Rn.48025	1161	Parathyroid hormone receptor 1
ATTACTAGAG	16.3331	30.1639	3.67138	Rn.18057	5935	RNA binding motif protein 3
TGGCCTGTGT	87.1099	131.359	43.1387	Rn.4234	5034	Prolyl 4-hydroxylase, beta polypeptide
GAAAAAAAAA	44.6438	77.8422	21.1104	Rn.17469	90459	Three prime histone mRNA exonuclease 1
AACATAACTA	34.844	73.9501	13.7677	Rn.50531	1404	Hyaluronan and proteoglycan link protein 1
TTTGTTTTCT	10.8887	36.002	2.75353	Rn.79891	8974	Procollagen-proline, 2-oxoglutarate 4-dioxygenase (proline 4-hydroxylase), alpha II polypeptide (predicted)
AAAAGATCTG	14.1554	47.6784	4.58922	Rn.94978	144699	Actin, beta
TGGGTTGTCT	40.2883	254.933	222.118	Rn.36610	7178	Tumor protein, translationally-controlled 1
GGCAGACCAA	6.53324	38.9211	33.9602	Rn.98989	55830	SPARC mRNA, 3' untranslated region, partial seqeunce
ACGTCTCAAA	10.8887	108.979	94.5379
CTGCGGCTTC	2.17775	34.056	28.4532
GTAAGCAAAA	1.08887	35.029	32.1245
CCTCTCTCTG	1.08887	8.75725	8.26059
AGGAGGCTAC	16.3331	33.0829	33.0424	Rn.108039	9045	Ribosomal protein L14
CCAAGGAAAA	40.2883	90.4916	92.7022	Rn.107896	3939	Lactate dehydrogenase A
AGCGATTCAA	14.1554	44.7593	47.7279
CAGAGGTCCT	0.01	22.3796	36.7137
TCAGAGGGAG	0.01	37.9481	55.0706
GCCTTCCAAT	27.2218	79.7883	87.1951	Rn.106017		Transcribed locus
CTAATATTTG	0.01	84.6534	166.13	Rn.117926		Similar to Ig kappa chain (predicted)
CAAATGCTGT	19.5997	65.1929	44.9743	Rn.105976	11328	FK506 binding protein 9
CAGCACACGT	1.08887	35.029	11.932
TTGTTCACGG	7.62212	32.1099	20.1926	Rn.53933	26086	G-protein signalling modulator 1 (AGS3-like, C. elegans)
TCCAATAAAG	20.6886	136.224	78.0167
TGGGAAATAA	2.17775	25.2987	12.8498	Rn.112602	5549	Proline arginine-rich end leucine-rich repeat protein
CCCAACACTT	4.3555	32.1099	18.3569
CAGCTTGTCA	1.08887	170.28	26.6175
TAACATCTGC	0.01	215.039	5.50706	Rn.6703	6280	S100 calcium binding protein A9 (calgranulin B)
GTGCTCTCTG	3.26662	48.6514	18.3569	Rn.32517	212	Aminolevulinic acid synthase 2
GTGCACCTGA	4.3555	50.5974	22.0282
GGAGGGGAAG	3.26662	42.8132	17.439
TGCACAGATG	18.5109	63.2468	48.6457	Rn.38769	124842	Growth and transformation-dependent protein
TAACTGACAA	4.3555	27.2448	18.3569
TATGCACAGG	5.44437	28.2178	20.1926	Rn.13754	7515	X-ray repair complementing defective repair in Chinese hamster cells 1
ATTTGAGAAG	14.1554	49.6244	36.7137	Rn.67042	5887	RAD23b homolog (S. cerevisiae)
TGACTATTAA	6.53324	31.1369	21.1104	Rn.129626	6169	Similar to 60S ribosomal protein L38
TTAGAACGTG	2.17775	26.2717	17.439
TTTGGTTTTC	0.01	61.3007	14.6855	Rn.107239	1278	Procollagen, type I, alpha 2
ACTGGAGTTT	3.26662	26.2717	18.3569
TGAAAAAAAA	0.01	26.2717	9.17844	Rn.17990	55089	Solute carrier family 38, member 4
AATGCTGTGG	0.01	26.2717	9.17844	Rn.106209	23765	Interleukin 17 receptor (predicted)
GAGTTCTCTG	3.26662	26.2717	19.2747	Rn.101865	51669	Transmembrane protein 66
ATGAAATCAA	0.01	36.002	14.6855
AGTTGGAAAC	28.3107	96.3297	54.1528	Rn.58137	9899	Synaptic vesicle glycoprotein 2b
TGCATAAGTC	18.5109	58.3817	33.9602	Rn.100742		Matrilin 2 (predicted)
AATCGGAGGC	321.218	604.25	446.99	Rn.142833	81309	Olfactory receptor 669 (predicted)
AAATCCCGTT	7.62212	71.031	26.6175	Rn.86285		Transcribed locus
GAAAAATAAA	4.3555	46.7053	16.5212	Rn.2388	1615	Aspartyl-tRNA synthetase
GGTGCAATGT	34.844	108.006	58.742	Rn.10124	1280	Procollagen, type II, alpha 1
AAACCAAAAA	8.71099	83.6804	26.6175	Rn.50664		Transcribed locus
CCAACACTTT	133.931	579.924	243.229	Rn.1604	2335	Fibronectin 1
TAGGTACAGG	39.1995	544.895	113.813
AAGTTATTTA	6.53324	184.875	27.5353	Rn.9900	11061	Leukocyte cell derived chemotaxin 1
AAAAAAAAAA	21.7775	273.421	56.9063	Rn.2243	10987	COP9 (constitutive photomorphogenic) homolog, subunit 5 (Arabidopsis thaliana)
TCCGTGCTAA	15.2442	109.952	31.2067	Rn.772	3638	Insulin induced gene 1
TGGTTGCTGG	80.5767	195.579	268.01	Rn.11377	5920	HRAS like suppressor 3
GAATGACCTG	19.5997	40.8672	52.3171
GTTCACGTGA	2.17775	28.2178	67.9204	Rn.33804	972	CD74 antigen (invariant polypeptide of major histocompatibility complex, class II antigen-associated)
GATGCCCCCC	365.862	923.403	1214.31
AAAAATCATC	4.3555	20.4336	32.1245
GGGTTCCCCT	33.7551	147.9	223.036	Rn.74081	1307	Procollagen, type XVI, alpha 1
TAGTTCGGCC	1.08887	13.6224	27.5353	Rn.106351	1471	Cystatin C
TCAGCCTGGT	1.08887	8.75725	15.6033
GGCTTTGGTG	4.3555	17.5145	25.6996	Rn.60152	2109	Electron-transfer-flavoprotein, beta polypeptide
TCATCCTCGG	2.17775	16.5415	28.4532
GATGGCCCCC	8.71099	25.2987	33.0424
GCTGCAAATT	15.2442	30.1639	35.7959	Rn.17305		Similar to solute carrier family 25, member 36
GGATGCCCCC	8.71099	22.3796	28.4532
TGGAAAGTGA	0.01	6.81119	29.371	Rn.103750	2353	FBJ murine osteosarcoma viral oncogene homolog
GAATGCCCCC	6.53324	25.2987	33.0424	Rn.16141	51008	Activating signal cointegrator 1 complex subunit 1
GCAAATGCTG	0.01	8.75725	32.1245	Rn.114742	5478	Transcribed locus
CCGTTGGACG	17.422	34.056	38.5494	Rn.1604	2335	Fibronectin 1
ATCAAAGCCA	0.01	10.7033	38.5494	Rn.134659	192670	Eukaryotic translation initiation factor 2C, 4 (predicted)
TAACAGTTGC	4.3555	23.3527	31.2067	Rn.1762	821	Transcribed locus
TGTTGACTGG	10.8887	34.056	40.3851	Rn.100938	94239	Similar to H2A histone family, member V isoform 1 (predicted)
CCAGAACAGA	74.0434	167.361	279.942	Rn.36878		Ribosomal protein L30
TGAACACCGA	4.3555	13.6224	28.4532	Rn.10	7052	Transglutaminase 2, C polypeptide
TGGGGAAGAG	7.62212	17.5145	30.2888	Rn.7020	29896	Similar to RIKEN cDNA G430041M01 (predicted)
TGTGCAGTGA	7.62212	26.2717	62.4134	Rn.3781	28972	Transcribed locus
GATTGCCCCC	5.44437	14.5954	28.4532	Rn.9759		Prolactin
CCAGATTCAG	3.26662	14.5954	44.0565	Rn.54447	2495	Ferritin, heavy polypeptide 1
TGCAGTTAAA	10.8887	25.2987	39.4673	Rn.97173	5660	Prosaposin
GTGGCCCACT	5.44437	20.4336	41.303	Rn.19207	9267	Cytochrome c oxidase, subunit XVII assembly protein homolog (yeast)
GAAGCAGGAC	5.44437	18.4875	34.8781	Rn.11675		Cofilin 1, non-muscle
GCACGGGAAT	31.5773	105.087	215.693	Rn.34429	6139	Ribosomal protein L17
GAAGCTCCCA	4.3555	14.5954	30.2888	Rn.2758	10628	Upregulated by 1,25-dihydroxyvitamin D-3
GCAAAGTGTC	11.9776	31.1369	54.1528	Rn.17193	6856	Synaptophysin-like protein
GTGACAACTG	1.08887	13.6224	55.9885	Rn.2270	1351	Cytochrome c oxidase, subunit VIIIa
CGAACTCTCA	557.503	705.445	780.167	Rn.98989	55830	SPARC mRNA, 3' untranslated region, partial seqeunce
GACTTCCAGG	7.62212	24.3257	39.4673	Rn.1499	3661	Interferon regulatory factor 3
AGCAGCACCC	0.01	10.7033	149.609
GCGACGGGCG	1.08887	12.6494	33.0424
GCCACTTAGG	10.8887	25.2987	37.6316	Rn.12102	81502	Histocompatibility 13 (predicted)
GCAGGGGCGG	3.26662	17.5145	38.5494	Rn.105907	9528	Transcribed locus
AGCAAAAGCC	9.79987	35.029	62.4134	Rn.7755		Transcribed locus
GCTACTTCTG	1.08887	23.3527	95.4558	Rn.1868		Beta-2 microglobulin
ACCGTTGCTG	0.01	4.86514	77.0989	Rn.55138	2034	Endothelial PAS domain protein 1
GCATATTGAA	10.8887	34.056	59.6598
GTGGCTCACA	144.82	253.96	419.455	Rn.86433	7827	Nephrosis 2 homolog, podocin (human)
AGCCCATCAC	11.9776	24.3257	45.8922
CTTGCTGGTC	38.1106	60.3277	91.7844
CCCAGTTTTC	18.5109	41.8402	88.113	Rn.107056	6154	Transcribed locus
GCGAAACTCA	14.1554	60.3277	228.543	Rn.86410	8607	RuvB-like protein 1
CTAGTCTTTG	27.2218	67.1389	139.512	Rn.34942		Ribosomal protein S29
GGCTGGGGGC	21.7775	44.7593	79.8524	Rn.1152		Profilin 1
TCAGACCGTT	7.62212	19.4606	42.2208	Rn.98269		Fatty acid binding protein 5, epidermal
CCGAAGTTGA	6.53324	16.5415	36.7137	Rn.92843	64750	SMAD specific E3 ubiquitin protein ligase 2 (predicted)
CACACTAACC	4.3555	35.029	301.971	Rn.2283	4069	Lysozyme
AACCGCTTTT	13.0665	27.2448	67.0026	Rn.2989		Homeobox only domain
CTGAGAAACT	5.44437	17.5145	89.0308	Rn.54447	2495	Ferritin, heavy polypeptide 1
TCAGGCTGCC	178.575	243.257	525.007	Rn.54447	2495	Ferritin, heavy polypeptide 1
TTGGTGAAGG	20.6886	52.5435	287.285	Rn.141580	7114	Transcribed locus
CAGAGCTTTA	9.79987	21.4066	102.799	Rn.6172		Ribosomal protein L39
GGATTTGGCC	40.2883	60.3277	257.914	Rn.976		Ribosomal protein, large P2

## Sheet: Sheet2
comparision: “Tibia SRC tumor” vs. “Subcutaneous SRC tumor” and “Lung SRC tumor”
SAGE Tag	subcutaneous SRC	Tibia SRC	Lung SRC	Unigene ID	Genbank_ID	Description
TGTGCAATTT	136.109	251.041	102.799	Rn.82624	10143	C-type (calcium dependent, carbohydrate-recognition domain) lectin, superfamily member 1 (cartilage-derived) (predicted)
TTATGGAATT	11.9776	26.2717	8.26059	Rn.6007		CD24 antigen
GTGCATTTAA	9.79987	31.1369	6.42491	Rn.50664		Transcribed locus
TGTGTGTGTG	9.79987	25.2987	7.34275	Rn.6988	51308	Receptor accessory protein 4
TTATCTCAAA	16.3331	54.4896	8.26059	Rn.90726	1297	Procollagen, type IX, alpha 1
TGGATCCTTG	17.422	56.4356	10.0963
TGGATCCTGG	21.7775	72.0041	11.0141	Rn.32961	29890	Transcribed locus
AAAAGATCTG	14.1554	47.6784	4.58922	Rn.94978	144699	Actin, beta
TGTTCTCATT	39.1995	154.711	31.2067	Rn.99508	10970	Cytoskeleton-associated protein 4 (predicted)
GAAATAACGG	35.9328	86.5995	32.1245	Rn.108127	5230	Phosphoglycerate kinase 1
TGGGATCCTG	32.6662	122.601	22.0282
TTAAGACTAG	8.71099	47.6784	5.50706
TGGATCCTGA	452.972	1808.86	419.455
CCAAACACTT	9.79987	36.002	9.17844
TTGGATCCTG	14.1554	54.4896	14.6855
AGGCTCCCTG	45.7327	90.4916	42.2208	Rn.7044	2817	Glypican 1
TGGAAATGAC	29.3996	122.601	29.371	Rn.8273	586	Branched chain aminotransferase 1, cytosolic
TTATGTCCTT	0.01	57.4086	0.01	Rn.144689	2746	Defensin NP-4 precursor
TCGTCTCAAT	0.01	110.925	0.01	Rn.114810		Defensin RatNP-3 precursor
TCTATAGAGT	17.422	37.9481	9.17844	Rn.1841	813	Calumenin
ACAGCATATT	10.8887	27.2448	5.50706	Rn.5762	2744	Glutaminase
AGAGAAAAGG	6.53324	27.2448	3.67138
GAAATGTAAG	20.6886	44.7593	14.6855	Rn.146082	7786	Mitogen activated protein kinase kinase kinase 12
ATTTCATAAT	15.2442	59.3547	7.34275	Rn.90726	1297	Procollagen, type IX, alpha 1
CACGCCTCTC	282.018	340.56	52.3171	Rn.107334	23013	Hemoglobin alpha, adult chain 1
GACAGATGGA	38.1106	60.3277	11.0141	Rn.48025	1161	Parathyroid hormone receptor 1
TGGCCTGTGT	87.1099	131.359	43.1387	Rn.4234	5034	Prolyl 4-hydroxylase, beta polypeptide
TTTGTTTTCT	10.8887	36.002	2.75353	Rn.79891	8974	Procollagen-proline, 2-oxoglutarate 4-dioxygenase (proline 4-hydroxylase), alpha II polypeptide (predicted)
GAAAAAAAAA	44.6438	77.8422	21.1104	Rn.17469	90459	Three prime histone mRNA exonuclease 1
ATTACTAGAG	16.3331	30.1639	3.67138	Rn.18057	5935	RNA binding motif protein 3
CGAACTCTCA	557.503	705.445	780.167	Rn.98989	55830	SPARC mRNA, 3' untranslated region, partial seqeunce
CTTGCTGGTC	38.1106	60.3277	91.7844
AACTTCTGTT	46.8216	70.058	36.7137	Rn.98199	871	Serine (or cysteine) proteinase inhibitor, clade H, member 1
GAACATTCCA	7.62212	19.4606	5.50706	Rn.82764	249	Alkaline phosphatase, tissue-nonspecific
GACTTTGGAA	20.6886	133.305	11.0141	Rn.2953	1277	Procollagen, type 1, alpha 1
GGTTTCTTTT	3.26662	33.0829	1.83569	Rn.107239	1278	Procollagen, type I, alpha 2
TGCTGTGATG	10.8887	25.2987	7.34275	Rn.17708	114904	C1q and tumor necrosis factor related protein 6
TGCAGGCTGG	10.8887	22.3796	5.50706	Rn.2953	1277	Procollagen, type 1, alpha 1
CCCAATGGCC	19.5997	47.6784	26.6175	Rn.128903	1292	Procollagen, type VI, alpha 2
ACGTCGAGGT	11.9776	44.7593	15.6033	Rn.10124	1280	Procollagen, type II, alpha 1
CTTTATTCCA	7.62212	95.3567	9.17844
TGTGCTAGAG	0.01	8.75725	0.01	Rn.10209	4318	Matrix metallopeptidase 9
TTCATTAGCC	0.01	23.3527	0.01	Rn.10997	4322	Matrix metallopeptidase 13
AAATGCTTGG	6.53324	29.1908	10.0963	Rn.141396	55612	Transcribed locus
GACTTTTGGA	1.08887	17.5145	1.83569
CAGACACCAC	15.2442	97.3028	11.0141	Rn.8871		Secreted phosphoprotein 1
AACTGAGGTA	8.71099	22.3796	2.75353	Rn.107239	1278	Procollagen, type I, alpha 2
AATCGGAGGC	321.218	604.25	446.99	Rn.142833	81309	Olfactory receptor 669 (predicted)
TAAAAAAAAA	1.08887	37.9481	5.50706	Rn.103851	64374	Endoplasmic reticulum chaperone SIL1 homolog (S. cerevisiae)
TGGAATCCTG	5.44437	53.5165	11.932	Rn.133954	6204	Ischemia related factor NYW-1
AAATCGGAGG	21.7775	47.6784	29.371
TGGAAATGAA	2.17775	39.8941	6.42491	Rn.2953	1277	Procollagen, type 1, alpha 1
ATGTAAAAAA	1.08887	26.2717	4.58922	Rn.5598	1513	Cathepsin K
TGGATCCCTG	17.422	117.736	24.7818	Rn.98296	54940	OCIA domain containing 1
CCCTCTACAG	1.08887	63.2468	2.75353	Rn.31839	57406	S100 calcium binding protein A8 (calgranulin A)
ACAAGATTTT	3.26662	37.9481	4.58922
GGTGCAATGT	34.844	108.006	58.742	Rn.10124	1280	Procollagen, type II, alpha 1
TTGAGCGACA	7.62212	31.1369	16.5212	Rn.4223	1736	Dyskeratosis congenita 1, dyskerin
AAAAAAAAAA	21.7775	273.421	56.9063	Rn.2243	10987	COP9 (constitutive photomorphogenic) homolog, subunit 5 (Arabidopsis thaliana)
TTTGGCTGTT	2.17775	27.2448	5.50706	Rn.141268	157570	Establishment of cohesion 1 homolog 2 (S. cerevisiae) (predicted)
GTGCCAAAAT	6.53324	28.2178	14.6855	Rn.12945	5352	Procollagen lysine, 2-oxoglutarate 5-dioxygenase 2
CAAATGCTGT	19.5997	65.1929	44.9743	Rn.105976	11328	FK506 binding protein 9
TTTGGTTTTC	0.01	61.3007	14.6855	Rn.107239	1278	Procollagen, type I, alpha 2
AATGCTGTGG	0.01	26.2717	9.17844	Rn.106209	23765	Interleukin 17 receptor (predicted)
TAACATCTGC	0.01	215.039	5.50706	Rn.6703	6280	S100 calcium binding protein A9 (calgranulin B)
TGAAAAAAAA	0.01	26.2717	9.17844	Rn.17990	55089	Solute carrier family 38, member 4
ATGAAATCAA	0.01	36.002	14.6855
CCCAACACTT	4.3555	32.1099	18.3569
ATACTGACAC	161.153	427.159	184.487
GTGTCTTCTT	101.265	314.288	100.963	Rn.54503	176	Aggrecan 1
TAGGTACAGG	39.1995	544.895	113.813
AAGTTATTTA	6.53324	184.875	27.5353	Rn.9900	11061	Leukocyte cell derived chemotaxin 1
TCCGTGCTAA	15.2442	109.952	31.2067	Rn.772	3638	Insulin induced gene 1
TGCATAAGTC	18.5109	58.3817	33.9602	Rn.100742		Matrilin 2 (predicted)
TGCCTTTCCG	9.79987	37.9481	12.8498	Rn.117	1289	Procollagen, type V, alpha 1
ATAACACATA	9.79987	225.742	17.439	Rn.3658	55890	G protein-coupled receptor, family C, group 5, member C
GAGGCAGAGA	9.79987	25.2987	12.8498	Rn.1923	7422	Vascular endothelial growth factor A
ATTTCATAAA	2.17775	40.8672	6.42491	Rn.90726	1297	Procollagen, type IX, alpha 1
CTGTGTCTGA	31.5773	96.3297	25.6996
TTCAATAATA	9.79987	43.7862	9.17844	Rn.102157	6134	Ribosomal protein L10
TGTATAAAAA	4.3555	29.1908	4.58922
TGGATTCCTG	16.3331	60.3277	17.439
TAGGGTACAG	3.26662	28.2178	3.67138
AGTTGGAAAC	28.3107	96.3297	54.1528	Rn.58137	9899	Synaptic vesicle glycoprotein 2b
AAATCCCGTT	7.62212	71.031	26.6175	Rn.86285		Transcribed locus
AAACCAAAAA	8.71099	83.6804	26.6175	Rn.50664		Transcribed locus
CCAACACTTT	133.931	579.924	243.229	Rn.1604	2335	Fibronectin 1
GTCCTATGAG	16.3331	65.1929	29.371	Rn.3678	8079	Myeloid leukemia factor 2 (predicted)
TAACCAATCA	5.44437	28.2178	11.932	Rn.3548	5878	Transcribed locus
CAGCACACGT	1.08887	35.029	11.932
TCCAATAAAG	20.6886	136.224	78.0167
TGGGAAATAA	2.17775	25.2987	12.8498	Rn.112602	5549	Proline arginine-rich end leucine-rich repeat protein
GTGCACCTGA	4.3555	50.5974	22.0282
CAGCTTGTCA	1.08887	170.28	26.6175
GAAAAATAAA	4.3555	46.7053	16.5212	Rn.2388	1615	Aspartyl-tRNA synthetase
GTGCTCTCTG	3.26662	48.6514	18.3569	Rn.32517	212	Aminolevulinic acid synthase 2
GGAGGGGAAG	3.26662	42.8132	17.439
TTAATCGAAC	398.528	489.433	217.529	Rn.90726	1297	Procollagen, type IX, alpha 1
ACAAAAGCCA	124.132	199.471	121.155	Rn.50531	1404	Hyaluronan and proteoglycan link protein 1
ACAAAAAATT	62.0658	90.4916	45.8922
ACAGAACTCT	82.7544	150.819	59.6598	Rn.104326	653107	Annexin A8
GTAAGAAAGG	23.9552	50.5974	19.2747	Rn.47137	27034	Similar to Acyl-CoA dehydrogenase family member 8, mitochondrial precursor (ACAD-8) (Isobutyryl-CoA dehydrogenase)
AACATAACTA	34.844	73.9501	13.7677	Rn.50531	1404	Hyaluronan and proteoglycan link protein 1
CACATCTGGT	30.4885	51.5705	32.1245	Rn.11088	3309	Heat shock 70kDa protein 5 (glucose-regulated protein)
AAGCTGGTTT	7.62212	36.975	11.0141	Rn.3437	6628	Small nuclear ribonucleoprotein polypeptides B and B1
GCAAGAAGGT	8.71099	36.975	12.8498
TTTGTGTCTG	13.0665	39.8941	22.9461	Rn.9743	816	Calcium/calmodulin-dependent protein kinase II, beta
CCAATGGTCC	995.231	891.293	650.751	Rn.106351	1471	Cystatin C
TTAGTGGGAG	9.79987	25.2987	11.0141
CCGAACGGGA	40.2883	6.81119	16.5212	Rn.7208	490	ATPase, Ca++ transporting, plasma membrane 1
TGGTTGCTGG	80.5767	195.579	268.01	Rn.11377	5920	HRAS like suppressor 3
GTGACAACTG	1.08887	13.6224	55.9885	Rn.2270	1351	Cytochrome c oxidase, subunit VIIIa
GAAGCTCCCA	4.3555	14.5954	30.2888	Rn.2758	10628	Upregulated by 1,25-dihydroxyvitamin D-3
AGCAGCACCC	0.01	10.7033	149.609
GCAGGGGCGG	3.26662	17.5145	38.5494	Rn.105907	9528	Transcribed locus
GCGAAACTCA	14.1554	60.3277	228.543	Rn.86410	8607	RuvB-like protein 1
CCGAAGTTGA	6.53324	16.5415	36.7137	Rn.92843	64750	SMAD specific E3 ubiquitin protein ligase 2 (predicted)
GATGCCCCCC	365.862	923.403	1214.31
TGGAAAGTGA	0.01	6.81119	29.371	Rn.103750	2353	FBJ murine osteosarcoma viral oncogene homolog
GCAAATGCTG	0.01	8.75725	32.1245	Rn.114742	5478	Transcribed locus
ATCAAAGCCA	0.01	10.7033	38.5494	Rn.134659	192670	Eukaryotic translation initiation factor 2C, 4 (predicted)
TTGGTGAAGG	20.6886	52.5435	287.285	Rn.141580	7114	Transcribed locus
CAGAGCTTTA	9.79987	21.4066	102.799	Rn.6172		Ribosomal protein L39
GTGGCTCACA	144.82	253.96	419.455	Rn.86433	7827	Nephrosis 2 homolog, podocin (human)
CTAGTCTTTG	27.2218	67.1389	139.512	Rn.34942		Ribosomal protein S29
ACCGTTGCTG	0.01	4.86514	77.0989	Rn.55138	2034	Endothelial PAS domain protein 1
GCGACGGGCG	1.08887	12.6494	33.0424
GATTGCCCCC	5.44437	14.5954	28.4532	Rn.9759		Prolactin
GGATTTGGCC	40.2883	60.3277	257.914	Rn.976		Ribosomal protein, large P2
CCAGAACAGA	74.0434	167.361	279.942	Rn.36878		Ribosomal protein L30
CCAGATTCAG	3.26662	14.5954	44.0565	Rn.54447	2495	Ferritin, heavy polypeptide 1
GCACGGGAAT	31.5773	105.087	215.693	Rn.34429	6139	Ribosomal protein L17
TCAGACCGTT	7.62212	19.4606	42.2208	Rn.98269		Fatty acid binding protein 5, epidermal
TGAACACCGA	4.3555	13.6224	28.4532	Rn.10	7052	Transglutaminase 2, C polypeptide
GTGGCCCACT	5.44437	20.4336	41.303	Rn.19207	9267	Cytochrome c oxidase, subunit XVII assembly protein homolog (yeast)
AGCCCATCAC	11.9776	24.3257	45.8922
GTTCACGTGA	2.17775	28.2178	67.9204	Rn.33804	972	CD74 antigen (invariant polypeptide of major histocompatibility complex, class II antigen-associated)
TAGTTCGGCC	1.08887	13.6224	27.5353	Rn.106351	1471	Cystatin C
CACACTAACC	4.3555	35.029	301.971	Rn.2283	4069	Lysozyme
CTGAGAAACT	5.44437	17.5145	89.0308	Rn.54447	2495	Ferritin, heavy polypeptide 1
CTAATATTTG	0.01	84.6534	166.13	Rn.117926		Similar to Ig kappa chain (predicted)
GGGTTCCCCT	33.7551	147.9	223.036	Rn.74081	1307	Procollagen, type XVI, alpha 1
AGCAAAAGCC	9.79987	35.029	62.4134	Rn.7755		Transcribed locus
GCTACTTCTG	1.08887	23.3527	95.4558	Rn.1868		Beta-2 microglobulin
GGCTGGGGGC	21.7775	44.7593	79.8524	Rn.1152		Profilin 1
GAAGCAGGAC	5.44437	18.4875	34.8781	Rn.11675		Cofilin 1, non-muscle
TCAGGCTGCC	178.575	243.257	525.007	Rn.54447	2495	Ferritin, heavy polypeptide 1
GCATATTGAA	10.8887	34.056	59.6598
GCAAAGTGTC	11.9776	31.1369	54.1528	Rn.17193	6856	Synaptophysin-like protein
TGTGCAGTGA	7.62212	26.2717	62.4134	Rn.3781	28972	Transcribed locus
CCCAGTTTTC	18.5109	41.8402	88.113	Rn.107056	6154	Transcribed locus
AACCGCTTTT	13.0665	27.2448	67.0026	Rn.2989		Homeobox only domain
GACATCGGAG	3891.63	1491.65	932.529	Rn.10124	1280	Procollagen, type II, alpha 1
GACATCGGGA	270.041	103.141	67.0026
TTCCATTCCT	179.664	42.8132	26.6175	Rn.3742		Milk fat globule-EGF factor 8 protein
GACCATCGGA	116.509	53.5165	25.6996
GAACATCGGA	121.954	41.8402	18.3569
GACAATCGGA	155.709	53.5165	28.4532
GACATTCGGA	158.976	46.7053	23.8639
CGCCTGCTAG	93.6431	67.1389	28.4532	Rn.107239	1278	Procollagen, type I, alpha 2
GACTGAGTTT	198.175	82.7074	57.8241	Rn.54503	176	Aggrecan 1
GAACATTGCA	951.676	195.579	97.2914	Rn.98989	55830	SPARC mRNA, 3' untranslated region, partial seqeunce
CTTGAGTCTC	74.0434	20.4336	6.42491	Rn.127813	26986	Poly(A) binding protein, cytoplasmic 1
TCTCTATTAA	40.2883	8.75725	0.917844	Rn.107582		AlkB, alkylation repair homolog 2 (E. coli) (predicted)
GAACATTTGC	48.9993	16.5415	4.58922
AGATAAAAAA	45.7327	14.5954	4.58922	Rn.49051	79657	Similar to RIKEN cDNA 2310042P20
GAACATTGGC	34.844	6.81119	0.917844
GAAACATTGC	55.5326	17.5145	6.42491
GGAACATTGC	39.1995	9.73028	2.75353
ACACATCTGT	251.53	64.2198	31.2067	Rn.45835	1302	Procollagen, type XI, alpha 2 (mapped)
TAAGGTAGTG	347.351	227.689	42.2208	Rn.260	1301	Procollagen, type XI, alpha 1
AAGAGCAACC	63.1547	34.056	4.58922	Rn.7214	84701	Cytochrome c oxidase subunit IV isoform 2
AGATAAAAAC	223.219	134.278	36.7137	Rn.48144	1299	Procollagen, type IX, alpha 3 (predicted)
TCCTATTAAG	90.3765	31.1369	1.83569
TCCCTATTAA	1863.06	782.314	26.6175
TCCCTATTTA	127.398	42.8132	0.917844
TCCCCTATTA	204.708	76.8692	3.67138
ATCCCTATTA	28.3107	3.89211	0.01
TCCCTTATTA	75.1323	25.2987	0.917844
TTCCCTATTA	59.8881	25.2987	1.83569
TCCCTAATTA	78.3989	27.2448	0.01
TTCCTATTAA	32.6662	14.5954	0.01
AAATAAAACT	361.506	245.203	38.5494	Rn.5875	7249	Tuberous sclerosis 2
GAGCTTACAC	79.4878	37.9481	11.932	Rn.45835	1302	Procollagen, type XI, alpha 2 (mapped)
ACCTAGCCAC	44.6438	20.4336	6.42491	Rn.117	1289	Procollagen, type V, alpha 1
ATGTGCTTCC	162.242	44.7593	27.5353	Rn.112602	5549	Proline arginine-rich end leucine-rich repeat protein
CCACCTCTCC	369.128	137.197	61.4955	Rn.16158	23162	Mitogen-activated protein kinase 8 interacting protein 3
GGACATTAGG	80.5767	37.9481	22.0282	Rn.54555	55512	Sphingomyelin phosphodiesterase 3, neutral
AAGGAAGAGA	133.931	18.4875	8.26059	Rn.2710	7431	Vimentin
AGCCATCCCT	458.416	155.684	330.424	Rn.98846	2243	Fibrinogen, alpha polypeptide
CTCGAGTTTC	29.3996	1.94606	12.8498
ACGGTCTGCC	37.0217	0.973028	11.0141	Rn.3647		Glutathione peroxidase 4
CTTCAGCCTG	57.7103	3.89211	31.2067	Rn.11085	1510	Cathepsin D
GAAGTCCTCA	40.2883	14.5954	31.2067	Rn.104631	5476	Protective protein for beta-galactosidase
AGCCATCCCC	42.4661	9.73028	25.6996
GGGCGGAGCT	45.7327	2.91908	33.9602	Rn.146093	4637	Similar to myosin, light polypeptide 6, alkali, smooth muscle and non-muscle
GTGCGCTAGA	39.1995	0.973028	29.371	Rn.1025	124944	Similar to D11Bwg0434e protein (predicted)
GCCAAGGGTC	72.9546	5.83817	46.81	Rn.3973	6159	Ribosomal protein L29
TGGCCCAAAA	26.133	0.01	5.50706
CTGCTGGTGG	26.133	1.94606	13.7677	Rn.25604	10567	Rab acceptor 1 (prenylated)
AGCCCATCCC	37.0217	12.6494	32.1245	Rn.42076	57045	Twisted gastrulation homolog 1 (Drosophila) (predicted)
GTGCGCATCA	27.2218	0.01	8.26059	Rn.62267	10574	Chaperonin subunit 7 (eta) (predicted)
CAGAACCCAC	91.4654	3.89211	40.3851	Rn.42766	6222	Ribosomal protein S18
CCCGTGTGCT	56.6215	6.81119	33.9602	Rn.109735	6203	Ribosomal protein S9
CCTTCAAGTC	27.2218	0.973028	11.932	Rn.7724		Scrapie responsive gene 1
TCCCCGTACC	30.4885	0.01	4.58922
TGGAAGCTGA	52.2659	0.973028	21.1104	Rn.55487	10399	Guanine nucleotide binding protein (G protein), beta polypeptide 2 like 1
ACTTCTCCTC	28.3107	0.01	5.50706	Rn.112602	5549	Proline arginine-rich end leucine-rich repeat protein
CCTACCAAGA	65.3324	20.4336	45.8922
AGCACCATCT	44.6438	0.973028	14.6855	Rn.48144	1299	Procollagen, type IX, alpha 3 (predicted)
CTGGGCGTGT	33.7551	0.973028	11.932	Rn.34416		Transcribed locus
TTGGAGACCT	37.0217	1.94606	14.6855	Rn.6059		Superoxide dismutase 1
CTGCCGCACA	51.1771	0.973028	15.6033
TCACAAGCAA	51.1771	4.86514	21.1104
GTGTGGCACA	109.976	19.4606	99.1271	Rn.103229		Ribosomal protein S13
AGACAAGCTG	29.3996	1.94606	21.1104	Rn.54448	6430	Splicing factor, arginine/serine-rich 5
GCGCTGCTGC	78.3989	18.4875	37.6316	Rn.82859	646395	LOC363276 (predicted)
GGCTCTGAGA	50.0882	7.78422	22.9461	Rn.25754	7076	Tissue inhibitor of metalloproteinase 1
TCTGACCTGC	47.9105	3.89211	15.6033	Rn.8937		S100 protein, beta polypeptide
GCCCTCCAAG	27.2218	1.94606	9.17844
AACGCCCTGA	184.02	26.2717	84.4416	Rn.136571		CDNA clone IMAGE:7319904
GCAGAGTGCG	155.709	5.83817	31.2067	Rn.34341		Ribosomal protein S6
AAGGAGATGG	219.952	49.6244	137.677	Rn.1101		Ribosomal protein L31
GAGCGTTTTT	31.5773	1.94606	13.7677	Rn.1463	5478	Peptidylprolyl isomerase A
TTGGCTGCCC	261.33	11.6763	82.6059
GCTGTGGCCC	66.4213	1.94606	15.6033	Rn.59792	284129	Solute carrier family 26, member 11 (predicted)
GTGATGGCCA	225.397	35.029	120.238	Rn.103172	9349	Ribosomal protein L23
AGTTTGCCGT	25.0441	3.89211	13.7677	Rn.3311		Similar to cDNA sequence BC031181 (predicted)
GAGCGTTTTG	268.952	24.3257	140.43	Rn.1463	5478	Peptidylprolyl isomerase A
ACCCCGGCCA	28.3107	2.91908	17.439	Rn.114701		Transcribed locus
TGGCCCAAAT	129.576	20.4336	100.963
GGGGAAATCG	157.887	0.973028	52.3171	Rn.5983		Thymosin, beta 10
GCTGCCCTAG	25.0441	1.94606	14.6855
AAGGTGGAAG	157.887	69.085	102.799	Rn.105821		Similar to 60S ribosomal protein L18a
CCTTTGAGAT	97.9987	10.7033	28.4532
TTGAAGCTGA	135.02	10.7033	25.6996	Rn.1133		Ribosomal protein L4
GCCTCCAAGG	557.503	66.1659	111.977	Rn.129558	2597	Glyceraldehyde-3-phosphate dehydrogenase
AATCCTGTGG	123.043	11.6763	24.7818	Rn.127774	6132	Ribosomal protein L8
ACCAAGATCT	247.174	2.91908	14.6855	Rn.115882	6223	Ribosomal protein S19
TGGAAACAGA	174.22	3.89211	11.932	Rn.10343	1311	Cartilage oligomeric matrix protein
CCCTGAGTCC	145.909	11.6763	23.8639	Rn.94978	144699	Actin, beta
GAAGCTGCCT	184.02	9.73028	29.371	Rn.119282		Transcribed locus
GTGGGTGTGT	182.931	10.7033	31.2067
GGAGGTTATG	93.6431	7.78422	23.8639	Rn.999		Ribosomal protein SA
CGGAAGGCGG	94.732	54.4896	279.024	Rn.1439	25873	Ribosomal protein L36
GCGGCGGATG	18.5109	6.81119	96.3736	Rn.57	7046	Lectin, galactose binding, soluble 1
GGCAAGCCCC	100.176	59.3547	140.43	Rn.2262	4736	Ribosomal protein L10A
GTTCGTGCCA	45.7327	18.4875	101.881	Rn.2812		Ribosomal protein L35a
GGTAGCCACT	99.0875	42.8132	140.43	Rn.106034		Ribosomal protein S27a
GGGCAACCAG	13.0665	3.89211	25.6996	Rn.3472	27089	Low molecular mass ubiquinone-binding protein
AAGACAGCTG	29.3996	12.6494	39.4673	Rn.40130	7917	RT1 class Ib, locus Aw2
GGACCGCTCA	55.5326	15.5684	74.3453	Rn.107726	6122	Ribosomal protein L3
AGGCATTACC	27.2218	7.78422	34.8781
TGGGCACCTG	16.3331	5.83817	37.6316	Rn.3454		ATP synthase, H+ transporting, mitochondrial F1 complex, epsilon subunit
CTGCTATCCG	99.0875	48.6514	97.2914	Rn.92980		Ribosomal protein L5
AGAGGAAGCT	4.3555	0.01	3.67138	Rn.11182	26471	Nuclear protein 1
AACGGCGGGC	21.7775	1.94606	17.439
AAAACAGTGG	55.5326	19.4606	70.674	Rn.991	6168	RGD1561181 (predicted)
ATCCGAAAGA	38.1106	14.5954	43.1387	Rn.36614	6158	Ribosomal protein L28
AACGGCGGCT	297.263	75.8962	288.203	Rn.10124	1280	Procollagen, type II, alpha 1
AACGCAGCCA	32.6662	11.6763	32.1245	Rn.2661	4282	Macrophage migration inhibitory factor
ACCCTGGTGG	9.79987	1.94606	9.17844	Rn.11025	2185	Protein tyrosine kinase 2 beta
GCCAAGTGTA	54.4437	13.6224	34.8781	Rn.55145	1938	Eukaryotic translation elongation factor 2
CAGCTCTGGG	26.133	2.91908	17.439	Rn.15228	94031	HtrA serine peptidase 3 (predicted)
ATCTTCTGTC	63.1547	7.78422	35.7959	Rn.2379	5829	Matrix Gla protein
AAGAGGCAAG	35.9328	16.5415	30.2888	Rn.2890	1038	Ribosomal protein S15a
ATCTCCTGTC	26.133	4.86514	19.2747	Rn.2379	5829	Matrix Gla protein
CCCACAAGGT	80.5767	25.2987	59.6598	Rn.1254	6155	Ribosomal protein L27
AGAGCGAAGT	43.555	3.89211	20.1926	Rn.2833	6171	Ribosomal protein L41
GTGAGCCTGG	78.3989	31.1369	65.1669	Rn.23143	84861	Kelch-like 22 (Drosophila) (predicted)
GACAACGCCA	30.4885	12.6494	25.6996	Rn.63959		ATP synthase, H+ transporting, mitochondrial F1 complex, gamma polypeptide 1
TGGGCCCATT	45.7327	0.01	7.34275	Rn.84164	84639	Interleukin 1 family, member 10 (predicted)
GTGATGTGGC	81.6655	24.3257	85.3595	Rn.11400		Prostaglandin D2 synthase
CCGGTCACCG	32.6662	8.75725	29.371	Rn.133804	8894	Eukaryotic translation initiation factor 2, subunit 2 (beta)
ACAAAACCAC	64.2436	19.4606	49.5636
GGGTTGACCC	113.243	43.7862	68.8383	Rn.98892	22795	Nidogen 2
AATCAACCCG	182.931	39.8941	94.5379	Rn.3975		Inositol (myo)-1(or 4)-monophosphatase 1
CAAACATCCA	52.2659	3.89211	15.6033
AAGGTCGAGC	30.4885	2.91908	11.932	Rn.92808	6152	Ribosomal protein L24
GCCTTCCTCA	47.9105	4.86514	16.5212	Rn.3005	203328	Sushi domain containing 3 (predicted)
CCAAGGGACC	164.42	85.6264	122.073	Rn.9900	11061	Leukocyte cell derived chemotaxin 1
TACCAAGTCC	62.0658	16.5415	44.0565	Rn.3313	112	Adenylate cyclase 6
CCGTGGGTGA	95.8209	54.4896	135.841
GTGAAGGCGG	127.398	56.4356	226.707	Rn.94935		Ribosomal protein S3a
CTGCCCTAGC	18.5109	6.81119	29.371
TTGCTGTTGA	25.0441	11.6763	45.8922	Rn.5968	805	Calmodulin 2
TGCGCCAAGT	22.8664	8.75725	40.3851
GCCCGAGCCA	128.487	48.6514	224.872	Rn.908		Ribosomal protein L13
CCAGTGCAGA	33.7551	5.83817	52.3171
GCCTTTTATG	17.422	4.86514	26.6175	Rn.105738	3454	Interferon (alpha and beta) receptor 1 (predicted)
CTGCCTAGCG	276.574	123.575	442.401	Rn.110966	322	Ribosomal protein L32
CCGCCCAAAG	44.6438	15.5684	73.4275	Rn.86410	8607	RuvB-like protein 1
GCCTTTATGA	231.93	123.575	276.271	Rn.979	6229	Ribosomal protein S24
GCACTAGCTG	27.2218	5.83817	40.3851	Rn.102356	10857	Progesterone receptor membrane component 1
GTGGCCAAAG	19.5997	5.83817	55.0706
GGCAGCTCCC	18.5109	4.86514	41.303	Rn.34397	6876	Transgelin

## Sheet: Sheet3
comparison: “Lung SRC tumor “ vs. “Subcutaneous SRC tumor” and “Tibia SRC tumor”
SAGE Tag	subcutaneous SRC	Tibia SRC	Lung SRC	Unigene ID	Genbank_ID	Description
TGTGCAATTT	136.109	251.041	102.799	Rn.82624	10143	C-type (calcium dependent, carbohydrate-recognition domain) lectin, superfamily member 1 (cartilage-derived) (predicted)
TTAATCGAAC	398.528	489.433	217.529	Rn.90726	1297	Procollagen, type IX, alpha 1
GACAGATGGA	38.1106	60.3277	11.0141	Rn.48025	1161	Parathyroid hormone receptor 1
ATTACTAGAG	16.3331	30.1639	3.67138	Rn.18057	5935	RNA binding motif protein 3
TGGCCTGTGT	87.1099	131.359	43.1387	Rn.4234	5034	Prolyl 4-hydroxylase, beta polypeptide
GAAAAAAAAA	44.6438	77.8422	21.1104	Rn.17469	90459	Three prime histone mRNA exonuclease 1
AACATAACTA	34.844	73.9501	13.7677	Rn.50531	1404	Hyaluronan and proteoglycan link protein 1
TTTGTTTTCT	10.8887	36.002	2.75353	Rn.79891	8974	Procollagen-proline, 2-oxoglutarate 4-dioxygenase (proline 4-hydroxylase), alpha II polypeptide (predicted)
AAAAGATCTG	14.1554	47.6784	4.58922	Rn.94978	144699	Actin, beta
GACATCGGAG	3891.63	1491.65	932.529	Rn.10124	1280	Procollagen, type II, alpha 1
GACATCGGGA	270.041	103.141	67.0026
GAACATTGCA	951.676	195.579	97.2914	Rn.98989	55830	SPARC mRNA, 3' untranslated region, partial seqeunce
GACTGAGTTT	198.175	82.7074	57.8241	Rn.54503	176	Aggrecan 1
AAGGAAGAGA	133.931	18.4875	8.26059	Rn.2710	7431	Vimentin
ATGTGCTTCC	162.242	44.7593	27.5353	Rn.112602	5549	Proline arginine-rich end leucine-rich repeat protein
TTCCATTCCT	179.664	42.8132	26.6175	Rn.3742		Milk fat globule-EGF factor 8 protein
GACAATCGGA	155.709	53.5165	28.4532
ACACATCTGT	251.53	64.2198	31.2067	Rn.45835	1302	Procollagen, type XI, alpha 2 (mapped)
GACATTCGGA	158.976	46.7053	23.8639
GACCATCGGA	116.509	53.5165	25.6996
GAAACATTGC	55.5326	17.5145	6.42491
CTTGAGTCTC	74.0434	20.4336	6.42491	Rn.127813	26986	Poly(A) binding protein, cytoplasmic 1
GGAACATTGC	39.1995	9.73028	2.75353
AGATAAAAAA	45.7327	14.5954	4.58922	Rn.49051	79657	Similar to RIKEN cDNA 2310042P20
CCACCTCTCC	369.128	137.197	61.4955	Rn.16158	23162	Mitogen-activated protein kinase 8 interacting protein 3
GAACATCGGA	121.954	41.8402	18.3569
GGACATTAGG	80.5767	37.9481	22.0282	Rn.54555	55512	Sphingomyelin phosphodiesterase 3, neutral
TGATCAGTCT	38.1106	27.2448	14.6855	Rn.4236	2023	Enolase 1, alpha
CCAATTGGTC	35.9328	25.2987	12.8498
AGGACAAATA	38.1106	26.2717	13.7677	Rn.99639	6872	TAF1 RNA polymerase II, TATA box binding protein (TBP)-associated factor (predicted)
GAGCTTACAC	79.4878	37.9481	11.932	Rn.45835	1302	Procollagen, type XI, alpha 2 (mapped)
TCTCTATTAA	40.2883	8.75725	0.917844	Rn.107582		AlkB, alkylation repair homolog 2 (E. coli) (predicted)
ACCTAGCCAC	44.6438	20.4336	6.42491	Rn.117	1289	Procollagen, type V, alpha 1
GAACATTTGC	48.9993	16.5415	4.58922
GAACATTGGC	34.844	6.81119	0.917844
TAAGGTAGTG	347.351	227.689	42.2208	Rn.260	1301	Procollagen, type XI, alpha 1
TCCCTATTAA	1863.06	782.314	26.6175
GATACCCTTA	47.9105	34.056	9.17844	Rn.2193	151887	Steroid sensitive gene 1
TCCCTATTTA	127.398	42.8132	0.917844
AGGGTTTCTG	42.4661	35.029	17.439
CGTGGATCCC	17.422	11.6763	2.75353	Rn.92509	9361	Transcribed locus
AAGAGCAACC	63.1547	34.056	4.58922	Rn.7214	84701	Cytochrome c oxidase subunit IV isoform 2
GGGTGGGGAT	20.6886	11.6763	1.83569	Rn.10381	1464	Chondroitin sulfate proteoglycan 4
TCCCCTATTA	204.708	76.8692	3.67138
CCTTTGGTTT	37.0217	24.3257	6.42491	Rn.99508	10970	Cytoskeleton-associated protein 4 (predicted)
TCCCTTATTA	75.1323	25.2987	0.917844
TTCCCTATTA	59.8881	25.2987	1.83569
ATCCCTATTA	28.3107	3.89211	0.01
AGATAAAAAC	223.219	134.278	36.7137	Rn.48144	1299	Procollagen, type IX, alpha 3 (predicted)
CGCCTGCTAG	93.6431	67.1389	28.4532	Rn.107239	1278	Procollagen, type I, alpha 2
CCAATGGGTC	69.6879	59.3547	38.5494	Rn.106351	1471	Cystatin C
TCCTATTAAG	90.3765	31.1369	1.83569
CCAATGGTCC	995.231	891.293	650.751	Rn.106351	1471	Cystatin C
TAAGGGTAGT	25.0441	17.5145	6.42491
ACTCTCAGCC	77.3101	65.1929	43.1387
TATTTTTTAA	127.398	106.06	27.5353	Rn.41528	4148	Matrilin 3 (predicted)
TCCCTAATTA	78.3989	27.2448	0.01
CCAGCACCAG	41.3772	28.2178	2.75353	Rn.95169	51225	ABI gene family, member 3
TTGGTGACTG	32.6662	31.1369	16.5212
GACTGACCCT	117.598	104.114	22.9461	Rn.127255	2597	Similar to glyceraldehyde-3-phosphate dehydrogenase
TTCCTATTAA	32.6662	14.5954	0.01
TATACCCTAA	29.3996	21.4066	0.917844	Rn.6977	5325	Pleiomorphic adenoma gene-like 1
TCCTTATTAA	16.3331	8.75725	0.01
AAATAAAACT	361.506	245.203	38.5494	Rn.5875	7249	Tuberous sclerosis 2
CTGGGGCATC	64.2436	55.4626	27.5353
AAATAAAAAC	51.1771	37.9481	9.17844	Rn.119763	112597	Transcribed locus
ATGACTATTA	142.642	158.604	55.9885
CACGCCTCTC	282.018	340.56	52.3171	Rn.107334	23013	Hemoglobin alpha, adult chain 1
ATCCTGTTAA	19.5997	21.4066	5.50706	Rn.7149	1363	Carboxypeptidase E
GACCAACAGA	8.71099	13.6224	0.01	Rn.2953	1277	Procollagen, type 1, alpha 1
AAAATAAAAC	25.0441	34.056	3.67138	Rn.14163	57580	Similar to P-Rex1 (predicted)
TAATTTGCCT	20.6886	34.056	0.917844	Rn.2119	27230	Ribosome associated membrane protein 4
GTTCACACAA	6.53324	6.81119	0.01	Rn.20579	221294	5'-nucleotidase domain containing 1 (predicted)
AGCCATCCCT	458.416	155.684	330.424	Rn.98846	2243	Fibrinogen, alpha polypeptide
CTCGAGTTTC	29.3996	1.94606	12.8498
GAGCGTTTTT	31.5773	1.94606	13.7677	Rn.1463	5478	Peptidylprolyl isomerase A
CTGCCGCACA	51.1771	0.973028	15.6033
AGCACCATCT	44.6438	0.973028	14.6855	Rn.48144	1299	Procollagen, type IX, alpha 3 (predicted)
CTGGGCGTGT	33.7551	0.973028	11.932	Rn.34416		Transcribed locus
AAGGAGATGG	219.952	49.6244	137.677	Rn.1101		Ribosomal protein L31
TTGGAGACCT	37.0217	1.94606	14.6855	Rn.6059		Superoxide dismutase 1
GCCAAGTGTA	54.4437	13.6224	34.8781	Rn.55145	1938	Eukaryotic translation elongation factor 2
AGAGCGAAGT	43.555	3.89211	20.1926	Rn.2833	6171	Ribosomal protein L41
GTGATGGCCA	225.397	35.029	120.238	Rn.103172	9349	Ribosomal protein L23
AGCCATCCCC	42.4661	9.73028	25.6996
ACGGTCTGCC	37.0217	0.973028	11.0141	Rn.3647		Glutathione peroxidase 4
CAGAACCCAC	91.4654	3.89211	40.3851	Rn.42766	6222	Ribosomal protein S18
GAGCGTTTTG	268.952	24.3257	140.43	Rn.1463	5478	Peptidylprolyl isomerase A
ATCTTCTGTC	63.1547	7.78422	35.7959	Rn.2379	5829	Matrix Gla protein
CCCGTGTGCT	56.6215	6.81119	33.9602	Rn.109735	6203	Ribosomal protein S9
TCCCCGTACC	30.4885	0.01	4.58922
CCTTCAAGTC	27.2218	0.973028	11.932	Rn.7724		Scrapie responsive gene 1
CTTCAGCCTG	57.7103	3.89211	31.2067	Rn.11085	1510	Cathepsin D
TGGAAGCTGA	52.2659	0.973028	21.1104	Rn.55487	10399	Guanine nucleotide binding protein (G protein), beta polypeptide 2 like 1
GGGGAAATCG	157.887	0.973028	52.3171	Rn.5983		Thymosin, beta 10
TGGGCCCATT	45.7327	0.01	7.34275	Rn.84164	84639	Interleukin 1 family, member 10 (predicted)
TGGCCCAAAA	26.133	0.01	5.50706
ACTTCTCCTC	28.3107	0.01	5.50706	Rn.112602	5549	Proline arginine-rich end leucine-rich repeat protein
GCCAAGGGTC	72.9546	5.83817	46.81	Rn.3973	6159	Ribosomal protein L29
GTGCGCATCA	27.2218	0.01	8.26059	Rn.62267	10574	Chaperonin subunit 7 (eta) (predicted)
CCAAGGGACC	164.42	85.6264	122.073	Rn.9900	11061	Leukocyte cell derived chemotaxin 1
CAAACATCCA	52.2659	3.89211	15.6033
GCCTTCCTCA	47.9105	4.86514	16.5212	Rn.3005	203328	Sushi domain containing 3 (predicted)
AATCAACCCG	182.931	39.8941	94.5379	Rn.3975		Inositol (myo)-1(or 4)-monophosphatase 1
TCTGACCTGC	47.9105	3.89211	15.6033	Rn.8937		S100 protein, beta polypeptide
AACGCCCTGA	184.02	26.2717	84.4416	Rn.136571		CDNA clone IMAGE:7319904
AAGGTCGAGC	30.4885	2.91908	11.932	Rn.92808	6152	Ribosomal protein L24
GGCTCTGAGA	50.0882	7.78422	22.9461	Rn.25754	7076	Tissue inhibitor of metalloproteinase 1
GCCCTCCAAG	27.2218	1.94606	9.17844
GCTGTGGCCC	66.4213	1.94606	15.6033	Rn.59792	284129	Solute carrier family 26, member 11 (predicted)
TTGGCTGCCC	261.33	11.6763	82.6059
TCACAAGCAA	51.1771	4.86514	21.1104
GGGTTGACCC	113.243	43.7862	68.8383	Rn.98892	22795	Nidogen 2
AAGGTGGAAG	157.887	69.085	102.799	Rn.105821		Similar to 60S ribosomal protein L18a
GCGCTGCTGC	78.3989	18.4875	37.6316	Rn.82859	646395	LOC363276 (predicted)
CCGAACGGGA	40.2883	6.81119	16.5212	Rn.7208	490	ATPase, Ca++ transporting, plasma membrane 1
GCAGAGTGCG	155.709	5.83817	31.2067	Rn.34341		Ribosomal protein S6
CCTTTGAGAT	97.9987	10.7033	28.4532
GGAGGTTATG	93.6431	7.78422	23.8639	Rn.999		Ribosomal protein SA
GCCTCCAAGG	557.503	66.1659	111.977	Rn.129558	2597	Glyceraldehyde-3-phosphate dehydrogenase
TGGAAACAGA	174.22	3.89211	11.932	Rn.10343	1311	Cartilage oligomeric matrix protein
CCCTGAGTCC	145.909	11.6763	23.8639	Rn.94978	144699	Actin, beta
GAAGCTGCCT	184.02	9.73028	29.371	Rn.119282		Transcribed locus
GTGGGTGTGT	182.931	10.7033	31.2067
ACCAAGATCT	247.174	2.91908	14.6855	Rn.115882	6223	Ribosomal protein S19
TTGAAGCTGA	135.02	10.7033	25.6996	Rn.1133		Ribosomal protein L4
AATCCTGTGG	123.043	11.6763	24.7818	Rn.127774	6132	Ribosomal protein L8
GTTCTCTGGC	43.555	28.2178	73.4275	Rn.5998		Finkel-Biskis-Reilly murine sarcoma virus (FBR-MuSV) ubiquitously expressed (fox derived) protein
GCGTGGTGGA	15.2442	9.73028	30.2888	Rn.2104		Amyloid beta (A4) precursor protein
ACCAGCCAGG	9.79987	2.91908	59.6598	Rn.32351	460	Apolipoprotein E
GCGGCGGATG	18.5109	6.81119	96.3736	Rn.57	7046	Lectin, galactose binding, soluble 1
GCGGAAACTG	9.79987	4.86514	25.6996	Rn.43300		Eukaryotic translation elongation factor 1 gamma
CGGAAGGCGG	94.732	54.4896	279.024	Rn.1439	25873	Ribosomal protein L36
GTGCCAGGAA	5.44437	2.91908	19.2747
GCTGTAAGGG	16.3331	9.73028	47.7279	Rn.998	10099	Tetraspanin 3
ACTGCTTGCC	9.79987	5.83817	25.6996	Rn.41420	4144	Methionine adenosyltransferase II, alpha
GCGCGCGTTT	17.422	11.6763	49.5636
CGGGATCTGC	22.8664	17.5145	48.6457	Rn.1817		ATP synthase, H+ transporting, mitochondrial F1 complex, O subunit
CTCTGAAAAG	18.5109	13.6224	38.5494	Rn.29777	339201	Thioredoxin 1
GATGTGGCTG	35.9328	30.1639	81.6881
CACAAACGGT	87.1099	69.085	239.557	Rn.144623	85028	Transcribed locus
AAGAGAAGCT	56.6215	46.7053	133.087
CAGCCCCACG	3.26662	1.94606	28.4532
CCGACCTTCC	2.17775	0.973028	40.3851	Rn.29777	339201	Thioredoxin 1
GATCTCTGTT	11.9776	8.75725	36.7137	Rn.2695	2787	Guanine nucleotide binding protein (G protein), gamma 5 subunit
AGGACAGCAA	7.62212	3.89211	70.674
ACTCGGAGCC	23.9552	19.4606	47.7279	Rn.4166	801	Calmodulin 1
GAGCACATCC	10.8887	5.83817	81.6881	Rn.3384	653316	Ribosomal protein L19
CCTCAGCCAG	75.1323	67.1389	160.623	Rn.127805	3159	Ribosomal protein S3
ACAAACCTCG	54.4437	51.5705	83.5238	Rn.4166	801	Calmodulin 1
GCTCGCTATG	19.5997	17.5145	36.7137	Rn.3742		Milk fat globule-EGF factor 8 protein
CCCCCCCCCA	20.6886	18.4875	39.4673
TGTTCCTCTT	19.5997	15.5684	67.0026	Rn.3247	1281	Procollagen, type III, alpha 1
GATTCCGTGA	39.1995	39.8941	134.923	Rn.65053		Ribosomal protein L37
GTGGCTCACC	7.62212	7.78422	31.2067	Rn.1950	3304	Heat shock 70kD protein 1A
TCTCACCAAC	0.01	0.01	32.1245	Rn.54384	6567	Elastin
ATACGAACTG	0.01	0.01	232.214	Rn.11343	6436	Surfactant, pulmonary-associated protein A1
AAAATGCACA	0.01	0.01	50.4814	Rn.2267	145945	Defensin beta 3
GCAGGGGTGC	0.01	0.01	26.6175
GCACCCTTCC	0.01	0.01	28.4532	Rn.39658	6366	Chemokine (C-C motif) ligand 21b (serine)
GGCCACTGCC	0.01	0.01	4.58922	Rn.85934	55249	Transcribed locus
CGCATTTGAT	0.01	0.01	107.388	Rn.12120	84666	Resistin like alpha
GAGCCCAAAC	0.01	0.01	25.6996	Rn.12328	4239	Microfibrillar-associated protein 4
GCTGCTGAAA	0.01	0.01	31.2067	Rn.18850	55273	Similar to RIKEN cDNA 1810057C19
CTAAGGAAGT	0.01	0.01	27.5353	Rn.3091	8404	SPARC-like 1 (mast9, hevin)
GAATGATAGG	0.01	0.01	33.0424	Rn.11343	6436	Surfactant, pulmonary-associated protein A1
CTGTCCATCT	0.01	0.01	44.0565	Rn.2206		Secretoglobin, family 1A, member 1 (uteroglobin)
CCCTTGCTTT	9.79987	9.73028	33.9602	Rn.103179	10398	Myosin light chain, regulatory B
CATCTGCTTC	37.0217	37.9481	75.2632	Rn.132048		Transcribed locus
TCAGGGCTGC	14.1554	14.5954	36.7137
TTGGCGCGGC	6.53324	6.81119	27.5353
CGCTTTGCCA	4.3555	4.86514	45.8922	Rn.19480	5970	V-rel reticuloendotheliosis viral oncogene homolog A (avian)
GTAGCAGGTT	11.9776	12.6494	28.4532	Rn.3896	50814	FXYD domain-containing ion transport regulator 3
CCCCCCCCCC	35.9328	34.056	100.045	Rn.9214	6472	Transcribed locus
TCTCCAGCGC	1.08887	0.973028	11.0141	Rn.1780	1191	Clusterin
CTGGAGCCAA	3.26662	2.91908	39.4673
ACCCCGTCAG	25.0441	23.3527	54.1528	Rn.105907	9528	Transcribed locus
TGGACCTAGA	6.53324	5.83817	33.0424	Rn.1997	1512	Cathepsin H
CCGTGGGTGA	95.8209	54.4896	135.841
GGCAAGCCCC	100.176	59.3547	140.43	Rn.2262	4736	Ribosomal protein L10A
CTGCCTAGCG	276.574	123.575	442.401	Rn.110966	322	Ribosomal protein L32
GCCCGAGCCA	128.487	48.6514	224.872	Rn.908		Ribosomal protein L13
TGCGCCAAGT	22.8664	8.75725	40.3851
GGCAGCTCCC	18.5109	4.86514	41.303	Rn.34397	6876	Transgelin
GGGCAACCAG	13.0665	3.89211	25.6996	Rn.3472	27089	Low molecular mass ubiquinone-binding protein
GTGAAGGCGG	127.398	56.4356	226.707	Rn.94935		Ribosomal protein S3a
GGTAGCCACT	99.0875	42.8132	140.43	Rn.106034		Ribosomal protein S27a
CAGGTCTGGC	3.26662	0.01	33.0424	Rn.106481	4072	Tumor-associated calcium signal transducer 1
CCGCCCAAAG	44.6438	15.5684	73.4275	Rn.86410	8607	RuvB-like protein 1
TTCTTTGCGT	2.17775	0.01	34.8781	Rn.1950	3304	Heat shock 70kD protein 1A
GTTCGTGCCA	45.7327	18.4875	101.881	Rn.2812		Ribosomal protein L35a
AAGATGGCTC	1.08887	0.01	64.2491	Rn.3926	6440	Surfactant associated protein C
GTGGCCAAAG	19.5997	5.83817	55.0706
GGAAGCCTCC	1.08887	0.01	55.9885	Rn.95653		Transcribed locus
TGGGCACCTG	16.3331	5.83817	37.6316	Rn.3454		ATP synthase, H+ transporting, mitochondrial F1 complex, epsilon subunit
TTGCTGTTGA	25.0441	11.6763	45.8922	Rn.5968	805	Calmodulin 2
AGAGAGGCAG	1.08887	0.01	81.6881	Rn.12328	4239	Microfibrillar-associated protein 4
GAGTGGGCTT	5.44437	0.973028	27.5353	Rn.105402	54898	Elongation of very long chain fatty acids (FEN1/Elo2, SUR4/Elo3, yeast)-like 2 (predicted)
GCCGAGTGTA	8.71099	2.91908	25.6996	Rn.3543	1804	Similar to ATP synthase, H+ transporting, mitochondrial F0 complex, subunit f, isoform 2
GCCTTTATGA	231.93	123.575	276.271	Rn.979	6229	Ribosomal protein S24
CCAGTGCAGA	33.7551	5.83817	52.3171
TGGTTGCTGG	80.5767	195.579	268.01	Rn.11377	5920	HRAS like suppressor 3
CCCCCCCCAC	0.01	2.91908	22.9461	Rn.98989	55830	SPARC mRNA, 3' untranslated region, partial seqeunce
GTTCACGTGA	2.17775	28.2178	67.9204	Rn.33804	972	CD74 antigen (invariant polypeptide of major histocompatibility complex, class II antigen-associated)
AGCAGCACCC	0.01	10.7033	149.609
GCGACGGGCG	1.08887	12.6494	33.0424
GATGCCCCCC	365.862	923.403	1214.31
GGGTTCCCCT	33.7551	147.9	223.036	Rn.74081	1307	Procollagen, type XVI, alpha 1
TAGTTCGGCC	1.08887	13.6224	27.5353	Rn.106351	1471	Cystatin C
CGAACTCTCA	557.503	705.445	780.167	Rn.98989	55830	SPARC mRNA, 3' untranslated region, partial seqeunce
AGCAAAAGCC	9.79987	35.029	62.4134	Rn.7755		Transcribed locus
AAGGATGGGA	0.01	2.91908	38.5494	Rn.33787	730	Complement component 7
GCTACTTCTG	1.08887	23.3527	95.4558	Rn.1868		Beta-2 microglobulin
ACCGTTGCTG	0.01	4.86514	77.0989	Rn.55138	2034	Endothelial PAS domain protein 1
GCAGGGGCGG	3.26662	17.5145	38.5494	Rn.105907	9528	Transcribed locus
GCATATTGAA	10.8887	34.056	59.6598
TGCAGCCAGT	0.01	1.94606	33.0424
GTGGCCCACT	5.44437	20.4336	41.303	Rn.19207	9267	Cytochrome c oxidase, subunit XVII assembly protein homolog (yeast)
GAAGCAGGAC	5.44437	18.4875	34.8781	Rn.11675		Cofilin 1, non-muscle
CTAATATTTG	0.01	84.6534	166.13	Rn.117926		Similar to Ig kappa chain (predicted)
TGGAAAGTGA	0.01	6.81119	29.371	Rn.103750	2353	FBJ murine osteosarcoma viral oncogene homolog
ATCAAAGCCA	0.01	10.7033	38.5494	Rn.134659	192670	Eukaryotic translation initiation factor 2C, 4 (predicted)
GCAAATGCTG	0.01	8.75725	32.1245	Rn.114742	5478	Transcribed locus
GTGGCTCACA	144.82	253.96	419.455	Rn.86433	7827	Nephrosis 2 homolog, podocin (human)
AGCCCATCAC	11.9776	24.3257	45.8922
CTTGCTGGTC	38.1106	60.3277	91.7844
CCCAGTTTTC	18.5109	41.8402	88.113	Rn.107056	6154	Transcribed locus
GCGAAACTCA	14.1554	60.3277	228.543	Rn.86410	8607	RuvB-like protein 1
ATGCGCAAGG	1.08887	5.83817	27.5353	Rn.1079	113157	Acidic ribosomal phosphoprotein P0
AGGGCCTGCA	0.01	0.973028	67.0026
CTAGTCTTTG	27.2218	67.1389	139.512	Rn.34942		Ribosomal protein S29
GGCTGGGGGC	21.7775	44.7593	79.8524	Rn.1152		Profilin 1
GCAAAGACAC	0.01	0.973028	37.6316	Rn.110989		Transcribed locus
TCAGACCGTT	7.62212	19.4606	42.2208	Rn.98269		Fatty acid binding protein 5, epidermal
CCGAAGTTGA	6.53324	16.5415	36.7137	Rn.92843	64750	SMAD specific E3 ubiquitin protein ligase 2 (predicted)
GAGACTGGCG	10.8887	20.4336	38.5494	Rn.10124	1280	Procollagen, type II, alpha 1
CACACTAACC	4.3555	35.029	301.971	Rn.2283	4069	Lysozyme
TACTTTCTGT	4.3555	11.6763	32.1245	Rn.3841		Heat shock 27kDa protein 1
CCAGAACAGA	74.0434	167.361	279.942	Rn.36878		Ribosomal protein L30
TGAACACCGA	4.3555	13.6224	28.4532	Rn.10	7052	Transglutaminase 2, C polypeptide
GCACGGGAAT	31.5773	105.087	215.693	Rn.34429	6139	Ribosomal protein L17
GAAGCTCCCA	4.3555	14.5954	30.2888	Rn.2758	10628	Upregulated by 1,25-dihydroxyvitamin D-3
GCAAAGTGTC	11.9776	31.1369	54.1528	Rn.17193	6856	Synaptophysin-like protein
GTGACAACTG	1.08887	13.6224	55.9885	Rn.2270	1351	Cytochrome c oxidase, subunit VIIIa
TGTGCAGTGA	7.62212	26.2717	62.4134	Rn.3781	28972	Transcribed locus
GATTGCCCCC	5.44437	14.5954	28.4532	Rn.9759		Prolactin
GGCGGAGGGA	0.01	0.973028	27.5353	Rn.3491	10577	Niemann Pick type C2
TGCTGCGAAA	0.01	0.973028	26.6175	Rn.22087	10581	Interferon induced transmembrane protein 1 (predicted)
CCAGATTCAG	3.26662	14.5954	44.0565	Rn.54447	2495	Ferritin, heavy polypeptide 1
CGCTGGTTCC	66.4213	78.8153	147.773	Rn.14687	9518	Ribosomal protein L11
GGATTTGGCC	40.2883	60.3277	257.914	Rn.976		Ribosomal protein, large P2
CAGCCCACGC	50.0882	66.1659	207.433	Rn.104930		S100 calcium binding protein A11 (calizzarin)
GATGCAGCCA	8.71099	10.7033	25.6996	Rn.94978	144699	Actin, beta
TCAGGTTCAG	5.44437	6.81119	16.5212	Rn.12548	1296	Transcribed locus
GGCCATCCAA	7.62212	9.73028	25.6996
CAGAGTCGCT	11.9776	14.5954	31.2067	Rn.7401		Ubiquinol-cytochrome c reductase hinge protein
GTCCAGAGAC	1.08887	2.91908	49.5636	Rn.3491	10577	Niemann Pick type C2
GGACGTCTGG	6.53324	11.6763	63.3312	Rn.110564	883	Cysteine conjugate-beta lyase 1
TCCTGCTTGG	5.44437	8.75725	38.5494	Rn.33311	6891	RT1 class II, locus Bb
GCCTCCACGT	8.71099	16.5415	138.594
GGCTGTTGAA	2.17775	3.89211	70.674	Rn.108075	1465	Cysteine and glycine-rich protein 1
TGTGGCCTGG	1.08887	1.94606	33.0424	Rn.1997	1512	Cathepsin H
CCGTGGGCAT	16.3331	23.3527	146.855	Rn.92786		Similar to cell division cycle and apoptosis regulator 1 (predicted)
TGCCAGGGTG	4.3555	5.83817	29.371	Rn.114742	5478	Transcribed locus
GTTGCTGAGA	10.8887	13.6224	67.9204	Rn.102157	6134	Ribosomal protein L10
TCAGGCTGCC	178.575	243.257	525.007	Rn.54447	2495	Ferritin, heavy polypeptide 1
CTGTACAAGC	4.3555	7.78422	33.0424	Rn.112831	79026	Transcribed locus
TATGTGGTTT	10.8887	18.4875	64.2491	Rn.107986	6303	Spermidine/spermine N1-acetyl transferase (mapped)
CAACCGTCAT	4.3555	6.81119	19.2747	Rn.108012	9741	Lysosomal-associated protein transmembrane 4A
TTGGTGAAGG	20.6886	52.5435	287.285	Rn.141580	7114	Transcribed locus
AGGTCCACAG	9.79987	14.5954	29.371	Rn.106432	10594	Pre-mRNA processing factor 8
GAAGAAACAG	6.53324	10.7033	25.6996	Rn.5041	483	ATPase, Na+/K+ transporting, beta 3 polypeptide
CAGAGCTTTA	9.79987	21.4066	102.799	Rn.6172		Ribosomal protein L39
CTGATTTTGG	10.8887	16.5415	36.7137
AACCGCTTTT	13.0665	27.2448	67.0026	Rn.2989		Homeobox only domain
TGGGCATCCA	1.08887	5.83817	46.81
GCTACATTGG	2.17775	7.78422	37.6316	Rn.111851	1038	Transcribed locus
GCTAGGATGG	2.17775	6.81119	28.4532	Rn.129121		Ribosomal protein L7
TGATTGAGGC	3.26662	9.73028	34.8781	Rn.102157	6134	Ribosomal protein L10
TTGGCTAAAA	1.08887	3.89211	25.6996	Rn.36878		Ribosomal protein L30
CCGGCGCCCC	6.53324	14.5954	48.6457
CCCAGACTGA	11.9776	17.5145	31.2067	Rn.2957	55850	Similar to RIKEN cDNA 2010315L10 (predicted)
AGTTTGCTGA	1.08887	4.86514	50.4814
CTGAGAAACT	5.44437	17.5145	89.0308	Rn.54447	2495	Ferritin, heavy polypeptide 1
AGTTGGAAAC	28.3107	96.3297	54.1528	Rn.58137	9899	Synaptic vesicle glycoprotein 2b
TGCATAAGTC	18.5109	58.3817	33.9602	Rn.100742		Matrilin 2 (predicted)
AATCGGAGGC	321.218	604.25	446.99	Rn.142833	81309	Olfactory receptor 669 (predicted)
AAATCCCGTT	7.62212	71.031	26.6175	Rn.86285		Transcribed locus
GAAAAATAAA	4.3555	46.7053	16.5212	Rn.2388	1615	Aspartyl-tRNA synthetase
GGTGCAATGT	34.844	108.006	58.742	Rn.10124	1280	Procollagen, type II, alpha 1
AAACCAAAAA	8.71099	83.6804	26.6175	Rn.50664		Transcribed locus
CCAACACTTT	133.931	579.924	243.229	Rn.1604	2335	Fibronectin 1
TAGGTACAGG	39.1995	544.895	113.813
AAGTTATTTA	6.53324	184.875	27.5353	Rn.9900	11061	Leukocyte cell derived chemotaxin 1
AAAAAAAAAA	21.7775	273.421	56.9063	Rn.2243	10987	COP9 (constitutive photomorphogenic) homolog, subunit 5 (Arabidopsis thaliana)
TCCGTGCTAA	15.2442	109.952	31.2067	Rn.772	3638	Insulin induced gene 1
CAAATGCTGT	19.5997	65.1929	44.9743	Rn.105976	11328	FK506 binding protein 9
CAGCACACGT	1.08887	35.029	11.932
TCCAATAAAG	20.6886	136.224	78.0167
TGGGAAATAA	2.17775	25.2987	12.8498	Rn.112602	5549	Proline arginine-rich end leucine-rich repeat protein
CCCAACACTT	4.3555	32.1099	18.3569
CAGCTTGTCA	1.08887	170.28	26.6175
TAACATCTGC	0.01	215.039	5.50706	Rn.6703	6280	S100 calcium binding protein A9 (calgranulin B)
GTGCTCTCTG	3.26662	48.6514	18.3569	Rn.32517	212	Aminolevulinic acid synthase 2
GTGCACCTGA	4.3555	50.5974	22.0282
GGAGGGGAAG	3.26662	42.8132	17.439
TTTGGTTTTC	0.01	61.3007	14.6855	Rn.107239	1278	Procollagen, type I, alpha 2
TGAAAAAAAA	0.01	26.2717	9.17844	Rn.17990	55089	Solute carrier family 38, member 4
AATGCTGTGG	0.01	26.2717	9.17844	Rn.106209	23765	Interleukin 17 receptor (predicted)
ATGAAATCAA	0.01	36.002	14.6855
