# Supplementary material for: Microenvironment alters epigenetic and gene expression profiles in Swarm rat chondrosarcoma tumors
Source: BMC Cancer. 2010 Sep 1;10:471. doi: 10.1186/1471-2407-10-471 (PMC2944175; doi:10.1186/1471-2407-10-471)
Supplement: Additional file 4 — Summary of subcutaneous tumor weight following transplantation of SRC cells that overexpress thymosin-β4 or c-fos. Tumors harvested 33 days following subcutaneous tumor transplantation. Tumor weights are reported for control tumors, Thymosin-β4 tumors, and c-fos tumors. [file 1471-2407-10-471-S4.XLS]

## Sheet: Sheet1
				Control tumors
	Animal Number	Final tumor Weight		Animal Number	Final Tumor Weight
Control	2-1	0.705		1	0.705
	2-2	0.653		2	0.653
	2-3	1		3	1
	2-4	0.803		4	0.803
	2-5	1.02		5	1.02
	2-6	0.658		6	0.658
	2-7	1		7	1
	2-8	1.112		8	1.112
	2-9	0.359		9	0.359
	2-10	1.074		10	1.074
				Thymosin-β4 tumors
				Animal Number	Final Tumor Weight
c-Fos	3-1	0.272		1	1.078
	3-2	0.303		2	0.6
	3-3	0.513		3	0.795
	3-4	0.201		4	1.323
	3-5	0.4		5	1.836
	3-6	0.191		6	0.65
	3-7	0.441		7	0.454
	3-8	0.442		8	0.759
	3-9	0.363		9	1.015
	3-10	0.281		10	*0.04
				c-fos tumors
				Animal Number	Final Tumor Weight
Thymosin beta-4	4-1	1.078		1	0.272
	4-2	0.6		2	0.303
	4-3	0.795		3	0.513
	4-4	1.323		4	0.201
	4-5	1.836		5	0.4
	4-6	0.65		6	0.191
	4-7	0.454		7	0.441
	4-8	0.759		8	0.442
	4-9	1.015		9	0.363
	4-10	*died 6/15/09(.04)		10	0.281
										Summary of subcutaneous SRC tumor weight
										Control tumors
										Animal Number	Final Tumor Weight (g)
										1	0.705
										2	0.653
										3	1
										4	0.803
										5	1.02
										6	0.658
										7	1
										8	1.112
										9	0.359
										10	1.074
										Thymosin-β4 tumors
										Animal Number	Final Tumor Weight (g)
										1	1.078
										2	0.6
										3	0.795
										4	1.323
										5	1.836
										6	0.65
										7	0.454
										8	0.759
										9	1.015
										10	*0.04
										c-fos tumors
										Animal Number	Final Tumor Weight (g)
										1	0.272
										2	0.303
										3	0.513
										4	0.201
										5	0.4
										6	0.191
										7	0.441
										8	0.442
										9	0.363
										10	0.281

## Sheet: Sheet2
Summary of subcutaneous SRC tumor weight
Control tumors		Thymosin-β4 tumors		c-fos tumors
Animal Number	Final Tumor Weight	Animal Number	Final Tumor Weight	Animal Number	Final Tumor Weight
1	0.705	1	1.078	1	0.272
2	0.653	2	0.6	2	0.303
3	1	3	0.795	3	0.513
4	0.803	4	1.323	4	0.201
5	1.02	5	1.836	5	0.4
6	0.658	6	0.65	6	0.191
7	1	7	0.454	7	0.441
8	1.112	8	0.759	8	0.442
9	0.359	9	1.015	9	0.363
10	1.074	10	*0.041	10	0.281
Note: Tumors were harvested 33 days following subcutaneous tumor transplantation.
1: This animal died 2 weeks into the experiment. Histologic analysis of this animal revealed multiple chondrosarcoma lung metastases. Lung metastases were not found in any tumors from control or c-fos expressing cells.
